# Supplementary material for: Abnormalities in the genes that encode Large Amino Acid Transporters increase the risk of Autism Spectrum Disorder
Source: Mol Genet Genomic Med. 2019 Nov 7;8(1):e1036. doi: 10.1002/mgg3.1036 (PMC6978257; doi:10.1002/mgg3.1036)
Supplement: Supplementary file 2 [file MGG3-8-e1036-s002.xlsx]

## Sheet: PM2
well	CMS	X4947a	mean_cntrl	p.value	X12382	mean_cntrl	p.value	X14988	mean_cntrl	p.value	X18454	mean_cntrl	p.value	X15318	mean_cntrl	p.value	X17226	mean_cntrl	p.value	X17711	mean_cntrl	p.value	X15294	mean_cntrl	p.value	X15301	mean_cntrl	p.value	X12718	mean_cntrl	p.value	X17550	mean_cntrl	p.value	12970	mean_cntrl	p.value
B07	L-Histidine	1.07893	1.34155	1.81873e-05	0.765026	1.34155	5.48592e-08	2.91663	1.34155	7.79049e-10	1.18774	1.34155	0.00221271	1.29944	1.34155	0.320083	0.780914	1.34155	7.57892e-08	0.753953	1.34155	3.958e-08	1.06978	1.34155	1.52761e-05	1.18244	1.34155	0.00188131	1.10638	1.34155	6.42975e-05	1.01538	1.34155	2.84311e-06	1.78378	1.34155	3.89717e-09
B10	L-Isoleucine	1.52545	2.00327	1.17277e-05	1.14327	2.00327	1.82458e-08	2.66462	2.00327	6.19993e-09	1.64847	2.00327	0.000142728	1.64355	2.00327	0.000126924	1.18592	2.00327	3.958e-08	1.38849	2.00327	1.60514e-06	1.57466	2.00327	2.45952e-05	1.71244	2.00327	0.000867272	1.74197	2.00327	0.00200798	1.75755	2.00327	0.00294703	2.05116	2.00327	0.481004
B11	L-Leucine	1.3731	1.65515	0.000632547	1.02142	1.65515	1.09871e-08	2.33333	1.65515	1.81009e-09	1.51229	1.65515	0.0572109	1.48741	1.65515	0.0244989	0.981745	1.65515	5.52349e-09	1.23794	1.65515	5.7049e-06	1.48001	1.65515	0.0185028	1.56272	1.65515	0.271126	1.4901	1.65515	0.0284305	1.3193	1.65515	7.26313e-05	1.94802	1.65515	1.66713e-05
C03	L-Phenylalanine	1.21633	1.76002	4.64151e-09	0.888656	1.76002	7.79049e-10	3.24595	1.76002	7.79049e-10	1.31332	1.76002	5.48592e-08	1.12851	1.76002	1.26396e-09	0.844092	1.76002	7.79049e-10	0.899797	1.76002	7.79049e-10	1.2183	1.76002	5.21277e-09	1.1816	1.76002	2.58371e-09	1.43587	1.76002	1.74136e-05	1.13703	1.76002	1.34223e-09	1.46864	1.76002	0.000180055
C09	L-Tryptophan	1.00343	1.39353	1.22587e-05	0.923849	1.39353	2.67239e-07	1.83336	1.39353	1.54202e-08	1.22883	1.39353	0.0131054	1.04248	1.39353	7.56292e-05	0.899629	1.39353	8.89725e-08	0.947082	1.39353	9.87003e-07	1.14332	1.39353	0.00176203	1.09982	1.39353	0.000441756	1.13146	1.39353	0.00126327	1.73352	1.39353	7.71355e-07	1.32769	1.39353	0.209506
C10	L-Tyrosine	0.933221	1.33616	2.13972e-06	0.773257	1.33616	2.84633e-08	1.55612	1.33616	0.000108405	1.03101	1.33616	8.88319e-05	1.02253	1.33616	7.56292e-05	0.950179	1.33616	5.7049e-06	0.864261	1.33616	1.50961e-07	1.13501	1.33616	0.00313782	1.21528	1.33616	0.0456919	1.3142	1.33616	0.757394	1.09375	1.33616	0.000728433	1.30007	1.33616	0.549504
C11	L-Valine	1.50796	2.04109	4.13232e-06	1.22417	2.04109	7.368e-09	2.59443	2.04109	1.10045e-07	1.39713	2.04109	6.64579e-07	1.56758	2.04109	1.98342e-05	1.11754	2.04109	2.58371e-09	1.25608	2.04109	1.63112e-08	1.61543	2.04109	4.62753e-05	1.81862	2.04109	0.0142091	1.79343	2.04109	0.00559719	1.57765	2.04109	2.56697e-05	2.03105	2.04109	0.764748
D07	Ala-His	0.936964	1.31318	1.95973e-07	1.14591	1.31318	0.00707561	2.38288	1.31318	7.79049e-10	1.08469	1.31318	0.000126924	0.941517	1.31318	2.28942e-07	0.734596	1.31318	3.08307e-09	0.789741	1.31318	6.56771e-09	1.01892	1.31318	4.13232e-06	1.12517	1.31318	0.00188131	1.12112	1.31318	0.00130653	0.928363	1.31318	1.43245e-07	1.39988	1.31318	0.0535256
D08	Ala-Ile	1.40659	2.26225	9.26294e-09	1.10282	2.26225	9.93037e-10	3.00049	2.26225	1.09871e-08	1.46987	2.26225	1.45765e-08	1.37621	2.26225	5.85221e-09	1.25049	2.26225	2.16346e-09	1.45637	2.26225	1.37778e-08	1.52303	2.26225	2.54824e-08	1.69685	2.26225	5.44154e-07	1.95504	2.26225	0.00159608	2.01073	2.26225	0.00864731	1.98626	2.26225	0.00389763
D09	Ala-Leu	1.41849	2.18977	2.54824e-08	1.16534	2.18977	9.93037e-10	3.15221	2.18977	1.12054e-09	1.56794	2.18977	1.10045e-07	1.83661	2.18977	6.84578e-06	1.27477	2.18977	3.26952e-09	1.5663	2.18977	1.10045e-07	1.32785	2.18977	4.91907e-09	1.92562	2.18977	0.000273395	2.03505	2.18977	0.0370595	1.61775	2.18977	1.95973e-07	2.15183	2.18977	0.900134
D12	Ala-Phe	1.07873	1.37882	8.94561e-07	0.318864	1.37882	7.79049e-10	1.97642	1.37882	9.34705e-10	0.883091	1.37882	1.81009e-09	1.14251	1.37882	1.22587e-05	0.562605	1.37882	7.79049e-10	1.09873	1.37882	2.24402e-06	1.18736	1.37882	0.000117321	1.21222	1.37882	0.000474974	1.12791	1.37882	5.97173e-06	0.831748	1.37882	1.26396e-09	1.19547	1.37882	0.000173255
E04	Ala-Trp	1.35397	2.05893	8.79719e-10	1.07135	2.05893	7.79049e-10	2.98696	2.05893	8.27893e-10	1.39291	2.05893	9.34705e-10	1.58901	2.05893	7.368e-09	1.23285	2.05893	7.79049e-10	1.36335	2.05893	9.34705e-10	1.63154	2.05893	3.35782e-08	1.63443	2.05893	3.35782e-08	1.6402	2.05893	3.54734e-08	1.83197	2.05893	0.000809027	1.79232	2.05893	3.60242e-05
E05	Ala-Tyr	1.23769	1.89004	1.05491e-09	0.971171	1.89004	7.79049e-10	3.06378	1.89004	7.79049e-10	1.29384	1.89004	2.58371e-09	1.54691	1.89004	9.87003e-07	1.0898	1.89004	8.27893e-10	1.16493	1.89004	8.79719e-10	1.3753	1.89004	5.52349e-09	1.73039	1.89004	0.0638208	1.82846	1.89004	0.608914	1.4789	1.89004	5.79083e-08	1.75491	1.89004	0.144938
E06	Ala-Val	0.949705	1.43764	2.74071e-09	0.715855	1.43764	7.79049e-10	2.37206	1.43764	7.79049e-10	0.847912	1.43764	1.05491e-09	0.96181	1.43764	3.26952e-09	0.670186	1.43764	7.79049e-10	0.873773	1.43764	1.19015e-09	0.973365	1.43764	4.64151e-09	1.20666	1.43764	4.43936e-05	1.38109	1.43764	0.339237	1.03994	1.43764	2.54824e-08	1.2925	1.43764	0.00667634
E12	Arg-Ile	1.75388	1.74524	0.969199	1.01347	1.74524	1.42521e-09	2.2761	1.74524	1.81009e-09	1.18259	1.74524	2.41079e-08	1.4195	1.74524	1.28126e-05	1.06059	1.74524	2.16346e-09	1.00443	1.74524	1.26396e-09	1.66738	1.74524	0.0789354	1.48147	1.74524	6.69693e-05	1.72289	1.74524	0.562456	1.4692	1.74524	3.91742e-05	1.83263	1.74524	0.094916
F01	Arg-Leu	1.0176	1.30923	3.63239e-07	0.60363	1.30923	7.79049e-10	1.90399	1.30923	7.79049e-10	1.02193	1.30923	4.44909e-07	0.932292	1.30923	6.95667e-09	0.844389	1.30923	1.05491e-09	0.899816	1.30923	2.16346e-09	0.882062	1.30923	1.70531e-09	0.86604	1.30923	1.42521e-09	0.938355	1.30923	9.26294e-09	0.96347	1.30923	2.28055e-08	1.23671	1.30923	0.238916
F04	Arg-Phe	0.998984	1.41835	7.368e-09	0.607707	1.41835	7.79049e-10	2.11658	1.41835	7.79049e-10	1.21116	1.41835	0.000173255	0.940387	1.41835	2.43548e-09	0.730099	1.41835	7.79049e-10	0.726319	1.41835	7.79049e-10	0.921484	1.41835	2.03879e-09	1.00985	1.41835	1.16283e-08	1.06892	1.41835	1.10045e-07	0.71923	1.41835	7.79049e-10	1.19604	1.41835	6.69693e-05
F06	Arg-Trp	1.02724	1.46364	8.749e-09	0.938538	1.46364	2.03879e-09	2.48584	1.46364	7.79049e-10	1.18113	1.46364	3.2733e-06	1.11518	1.46364	1.43245e-07	0.918069	1.46364	1.34223e-09	0.948394	1.46364	2.16346e-09	1.07651	1.46364	3.958e-08	1.22131	1.46364	5.45859e-05	1.11518	1.46364	1.43245e-07	1.10077	1.46364	7.99582e-08	1.29409	1.46364	0.00427167
F07	Arg-Tyr	0.744983	1.27037	9.34705e-10	0.79195	1.27037	1.05491e-09	1.62277	1.27037	6.95667e-09	0.890336	1.27037	6.19993e-09	0.79033	1.27037	1.05491e-09	0.659148	1.27037	7.79049e-10	0.660768	1.27037	7.79049e-10	0.781018	1.27037	1.05491e-09	0.832033	1.27037	1.70531e-09	0.941351	1.27037	2.69329e-08	1.12031	1.27037	0.00159608	1.15553	1.27037	0.0145948
F08	Arg-Val	1.41229	2.17388	1.81009e-09	1.05942	2.17388	7.79049e-10	2.79848	2.17388	8.749e-09	1.81581	2.17388	4.43936e-05	1.78337	2.17388	9.81535e-06	1.28649	2.17388	8.27893e-10	1.32368	2.17388	1.05491e-09	1.50091	2.17388	3.08307e-09	1.52939	2.17388	3.89717e-09	1.90917	2.17388	0.00144463	1.53256	2.17388	4.3792e-09	2.07928	2.17388	0.364191
F10	Asn-Val	0.900219	1.33362	1.60646e-09	0.711941	1.33362	7.79049e-10	1.92339	1.33362	8.27893e-10	1.06874	1.33362	3.45204e-07	0.919431	1.33362	2.74071e-09	0.83929	1.33362	9.93037e-10	0.724566	1.33362	7.79049e-10	0.940839	1.33362	3.46693e-09	1.24658	1.33362	0.094916	1.26031	1.33362	0.206022	1.11539	1.33362	7.1634e-06	1.35198	1.33362	0.30165
G04	Asp-Leu	1.7383	2.26939	1.09871e-08	1.4859	2.26939	7.79049e-10	3.5244	2.26939	9.34705e-10	1.92362	2.26939	6.97459e-05	1.77184	2.26939	3.958e-08	1.26201	2.26939	7.79049e-10	1.29471	2.26939	7.79049e-10	1.82551	2.26939	4.44909e-07	1.89008	2.26939	9.81535e-06	1.80119	2.26939	1.22319e-07	1.64355	2.26939	1.81009e-09	2.14751	2.26939	0.555962
G06	Asp-Phe	1.09238	1.66084	2.16346e-09	0.840713	1.66084	7.79049e-10	2.55888	1.66084	9.34705e-10	1.21668	1.66084	3.54734e-08	1.1481	1.66084	6.95667e-09	0.902557	1.66084	8.79719e-10	0.927049	1.66084	9.34705e-10	1.07278	1.66084	1.70531e-09	1.08748	1.66084	1.92113e-09	1.2877	1.66084	2.41077e-07	1.19463	1.66084	2.54824e-08	1.64897	1.66084	0.664
G07	Asp-Trp	1.32602	2.12435	2.04023e-08	1.11794	2.12435	1.45765e-08	3.00181	2.12435	9.93037e-10	1.67057	2.12435	3.59407e-06	1.39836	2.12435	3.17814e-08	1.19103	2.12435	1.92948e-08	1.1955	2.12435	1.92948e-08	1.49158	2.12435	1.43245e-07	1.48413	2.12435	1.35912e-07	1.71383	2.12435	9.38602e-06	1.63701	2.12435	1.6843e-06	2.05615	2.12435	0.406436
G08	Asp-Val	0.856878	1.49835	1.72522e-08	0.776017	1.49835	7.80295e-09	2.00586	1.49835	3.08307e-09	0.994154	1.49835	6.11213e-08	0.95341	1.49835	4.4146e-08	0.807358	1.49835	1.09871e-08	0.823029	1.49835	1.30216e-08	0.969081	1.49835	5.19659e-08	1.33452	1.49835	0.00648441	1.18847	1.49835	6.54166e-06	1.09069	1.49835	4.02078e-07	1.43105	1.49835	0.279623
H02	Glu-Trp	0.797651	1.21744	1.26396e-09	0.590994	1.21744	7.79049e-10	1.52438	1.21744	4.4146e-08	0.855606	1.21744	2.90698e-09	1.14729	1.21744	0.283938	0.773248	1.21744	9.93037e-10	0.831585	1.21744	1.92113e-09	0.952072	1.21744	4.67942e-07	0.88039	1.21744	8.26282e-09	0.795363	1.21744	1.19015e-09	1.09048	1.21744	0.0166652	0.94864	1.21744	3.45204e-07
H03	Glu-Tyr	1.45571	2.15983	4.64151e-09	1.05091	2.15983	7.79049e-10	2.94751	2.15983	3.46693e-09	1.81663	2.15983	0.000273395	1.80743	2.15983	0.000194415	1.51515	2.15983	1.16283e-08	1.21439	2.15983	8.27893e-10	1.66801	2.15983	1.03661e-06	1.89943	2.15983	0.00995394	1.59724	2.15983	7.18311e-08	1.92278	2.15983	0.0257536	1.91075	2.15983	0.0153941
H04	Glu-Val	1.0874	1.58083	5.85221e-09	0.78089	1.58083	8.27893e-10	2.30043	1.58083	1.05491e-09	1.2596	1.58083	1.6843e-06	1.29914	1.58083	9.38602e-06	1.07115	1.58083	4.91907e-09	0.893529	1.58083	8.79719e-10	1.20004	1.58083	1.04364e-07	1.36899	1.58083	0.000961963	1.30834	1.58083	1.39927e-05	1.08198	1.58083	5.52349e-09	1.19787	1.58083	9.38412e-08
								All wells up
		4947a			12382			14988			18454			15318			17226			17711			15294			15301			12718			17550			12970-low		12970-high
		Trp: 26/26 (100%)			Trp: 26/26 (100%)			Trp: 26/26 (100%)			Trp: 26/26 (100%)			Trp: 25/26 (96.2%)			Trp: 26/26 (100%)			Trp: 26/26 (100%)			Trp: 26/26 (100%)			Trp: 26/26 (100%)			Trp: 24/26 (92.3%)			Trp: 12/26 (46.1%)			Trp: 5/26 (19.2%)		Trp: 13/26 (50%)
Low wells		Ile: 24/25 (96%)			Ile: 25/25 (100%)			Ile: 25/25 (100%)			Ile: 25/25 (100%)			Ile: 25/25 (100%)			Ile: 25/25 (100%)			Ile: 25/25 (100%)			Ile: 24/25 (96%)			Ile: 25/25 (100%)			Ile: 23/25 (92%)			Ile: 21/25 (84%)			Ile: 13/25 (52%)		Ile: 3/25 (12%)
		Leu: 31/31 (100%)			Leu: 31/31 (100%)			Leu: 31/31 (100%)			Leu: 30/31 (96.8%)			Leu: 31/31 (100%)			Leu: 31/31 (100%)			Leu: 31/31 (100%)			Leu: 31/31 (100%)			Leu: 30/31 (96.8%)			Leu: 30/31 (96.8%)			Leu: 28/31 (90.3%)			Leu: 3/31 (9.7%)		Leu: 15/31 (48.4%)
		Phe: 27/27 (100%)			Phe: 27/27 (100%)			Phe: 27/27 (100%)			Phe: 27/27 (100%)			Phe: 27/27 (100%)			Phe: 27/27 (100%)			Phe: 27/27 (100%)			Phe: 27/27 (100%)			Phe: 27/27 (100%)			Phe: 23/27 (85.2%)			Phe: 25/27 (92.6%)			Phe: 9/27 (33.3%)		Phe: 11/27 (40.7%)
		Tyr: 27/27 (100%)			Tyr: 26/27 (96.3%)			Tyr: 26/27 (96.3%)			Tyr: 27/27 (100%)			Tyr: 27/27 (100%)			Tyr: 27/27 (100%)			Tyr: 27/27 (100%)			Tyr: 27/27 (100%)			Tyr: 25/27 (92.6%)			Tyr: 23/27 (85.2%)			Tyr: 25/27 (92.6%)			Tyr: 3/27 (11.1%)		Tyr: 16/27 (59.3%)
		Val: 34/34 (100%)			Val: 34/34 (100%)			Val: 34/34 (100%)			Val: 34/34 (100%)			Val: 33/34 (97.1%)			Val: 34/34 (100%)			Val: 34/34 (100%)			Val: 34/34 (100%)			Val: 33/34 (97.1%)			Val: 25/34 (73.5%)			Val: 30/34 (88.2%)			Val: 3/34 (8.8%)		Val: 22/34 (64.7%)
		His: 22/22 (100%)			His: 22/22 (100%)			His: 22/22 (100%)			His: 22/22 (100%)			His: 20/22 (90.9%)			His: 22/22 (100%)			His: 22/22 (100%)			His: 22/22 (100%)			His: 18/22 (81.8%)			His: 18/22 (81.8%)			His: 19/22 (86.4%)			His: 0/22 (0%)		His: 21/22 (95.5%)

## Sheet: PM3
well	CMS	X4947a	mean_cntrl	p.value	X12382	mean_cntrl	p.value	X14988	mean_cntrl	p.value	X18454	mean_cntrl	p.value	X15318	mean_cntrl	p.value	X17226	mean_cntrl	p.value	X17711	mean_cntrl	p.value	X15294	mean_cntrl	p.value	X15301	mean_cntrl	p.value	X12718	mean_cntrl	p.value	X17550	mean_cntrl	p.value	12970	mean_cntrl	p.value
A05	Gly-His	1.09302	1.48371	1.95973e-07	0.826552	1.48371	1.05491e-09	2.42204	1.48371	7.79049e-10	1.18221	1.48371	8.20305e-06	1.12903	1.48371	5.7212e-07	0.787773	1.48371	9.93037e-10	0.75121	1.48371	9.34705e-10	1.12958	1.48371	5.7212e-07	1.22709	1.48371	0.000100132	0.968374	1.48371	5.85221e-09	1.05369	1.48371	4.18026e-08	1.83371	1.48371	2.67239e-07
A06	Gly-Ile	1.11052	1.63145	1.45765e-08	0.979612	1.63145	1.51319e-09	2.37978	1.63145	7.79049e-10	1.06372	1.63145	6.95667e-09	1.11242	1.63145	1.54202e-08	0.880955	1.63145	9.34705e-10	0.896766	1.63145	9.93037e-10	1.25408	1.63145	3.1169e-07	1.28633	1.63145	1.03661e-06	1.22436	1.63145	1.28942e-07	1.32807	1.63145	4.74734e-06	1.46025	1.63145	0.0044034
A07	Gly-Leu	1.39354	2.06999	1.09871e-08	1.27702	2.06999	2.58371e-09	3.21249	2.06999	8.27893e-10	1.49989	2.06999	5.79083e-08	1.31612	2.06999	3.89717e-09	1.03773	2.06999	8.79719e-10	1.40762	2.06999	1.30216e-08	1.55698	2.06999	1.50961e-07	1.33802	2.06999	7.80295e-09	1.66099	2.06999	3.59407e-06	1.61094	2.06999	6.64579e-07	2.3343	2.06999	0.00024422
A10	Gly-Phe	0.931647	1.56774	5.85221e-09	0.932878	1.56774	5.85221e-09	2.36945	1.56774	8.27893e-10	0.913174	1.56774	4.3792e-09	0.927336	1.56774	5.85221e-09	0.643471	1.56774	8.27893e-10	0.777706	1.56774	1.34223e-09	1.15394	1.56774	3.76554e-06	1.03263	1.56774	7.99582e-08	1.34482	1.56774	0.00304106	1.14224	1.56774	2.58705e-06	1.32635	1.56774	0.00139717
B02	Gly-Trp	0.893387	1.65177	8.79719e-10	0.801544	1.65177	8.27893e-10	2.31517	1.65177	7.79049e-10	1.15759	1.65177	9.26294e-09	1.12061	1.65177	5.85221e-09	0.841502	1.65177	8.27893e-10	0.978074	1.65177	1.19015e-09	1.24764	1.65177	4.66165e-08	1.28164	1.65177	1.16025e-07	1.2047	1.65177	2.15714e-08	1.6341	1.65177	0.976897	1.47248	1.65177	0.00135115
B03	Gly-Tyr	0.957581	1.77547	7.79049e-10	0.844258	1.77547	7.79049e-10	2.63193	1.77547	1.34223e-09	1.06595	1.77547	9.34705e-10	1.25222	1.77547	7.80295e-09	0.787596	1.77547	7.79049e-10	0.881088	1.77547	7.79049e-10	1.22814	1.77547	3.89717e-09	1.45408	1.77547	2.16225e-05	1.33792	1.77547	9.89673e-08	1.48808	1.77547	0.000137265	1.64744	1.77547	0.173478
B04	Gly-Val	1.27413	1.98748	2.58371e-09	0.953522	1.98748	8.27893e-10	3.25842	1.98748	7.79049e-10	1.38294	1.98748	1.03803e-08	1.38543	1.98748	1.16283e-08	1.0615	1.98748	8.79719e-10	1.07479	1.98748	8.79719e-10	1.60139	1.98748	9.87003e-07	1.65039	1.98748	5.7049e-06	1.62879	1.98748	2.58705e-06	1.64707	1.98748	4.74734e-06	1.97847	1.98748	0.692264
B05	His-Ala	1.42554	2.07771	1.60646e-09	1.05139	2.07771	7.79049e-10	3.99695	2.07771	7.79049e-10	1.44292	2.07771	1.92113e-09	1.49508	2.07771	3.67592e-09	1.03174	2.07771	7.79049e-10	1.10959	2.07771	7.79049e-10	1.43536	2.07771	1.70531e-09	1.90399	2.07771	0.0597832	1.76265	2.07771	7.56292e-05	1.64776	2.07771	2.67239e-07	2.46106	2.07771	1.60514e-06
B06	His-Asp	1.37956	2.2113	2.74071e-09	1.10808	2.2113	9.34705e-10	3.84178	2.2113	7.79049e-10	1.80606	2.2113	3.45408e-05	1.6371	2.2113	2.53833e-07	1.45174	2.2113	5.85221e-09	1.24669	2.2113	1.19015e-09	1.40417	2.2113	3.26952e-09	2.03408	2.2113	0.0547314	1.8643	2.2113	0.000194415	1.82411	2.2113	5.92535e-05	2.50815	2.2113	0.000104191
B07	His-Glu	1.01353	1.59477	9.80618e-09	0.914179	1.59477	4.13135e-09	2.39209	1.59477	8.27893e-10	1.17499	1.59477	1.10045e-07	1.21549	1.59477	3.1169e-07	0.869901	1.59477	2.29555e-09	0.88664	1.59477	3.26952e-09	1.03405	1.59477	1.45765e-08	1.23276	1.59477	4.02078e-07	1.30134	1.59477	4.13232e-06	1.2819	1.59477	1.60514e-06	1.83214	1.59477	2.56697e-05
B08	His-Gly	1.38189	2.18241	5.52349e-09	1.17521	2.18241	9.93037e-10	3.19983	2.18241	7.79049e-10	1.60802	2.18241	2.17398e-07	1.69717	2.18241	9.87003e-07	1.34623	2.18241	3.46693e-09	1.42323	2.18241	7.368e-09	1.43376	2.18241	7.80295e-09	1.6761	2.18241	5.44154e-07	1.96788	2.18241	0.00427167	1.81712	2.18241	1.28126e-05	2.71515	2.18241	3.74722e-08
B09	His-His	1.75141	2.55304	2.67239e-07	1.43396	2.55304	5.85221e-09	4.61735	2.55304	7.79049e-10	2.2439	2.55304	0.000995597	2.48915	2.55304	0.505362	1.92447	2.55304	1.60514e-06	1.61395	2.55304	6.80736e-08	1.84733	2.55304	4.92124e-07	2.42388	2.55304	0.111207	2.36949	2.55304	0.0345095	2.20929	2.55304	0.000474974	3.08449	2.55304	3.63239e-07
B10	His-Leu	1.2394	1.68329	1.32283e-06	0.973137	1.68329	1.92113e-09	2.67977	1.68329	9.34705e-10	1.40614	1.68329	0.000441756	1.25906	1.68329	1.76719e-06	1.01625	1.68329	3.67592e-09	1.02829	1.68329	4.91907e-09	1.33577	1.68329	3.75679e-05	1.34908	1.68329	5.45859e-05	1.56526	1.68329	0.0741225	1.4708	1.68329	0.00355358	2.21825	1.68329	8.749e-09
B11	His-Lys	1.18271	1.71599	6.32265e-07	0.966132	1.71599	5.85221e-09	2.84229	1.71599	8.27893e-10	1.29687	1.71599	3.17464e-05	1.28122	1.71599	2.25731e-05	1.1651	1.71599	4.44909e-07	0.905463	1.71599	2.29555e-09	1.21272	1.71599	1.60514e-06	1.39407	1.71599	0.000283825	1.57412	1.71599	0.0321109	1.31253	1.71599	5.02681e-05	2.30084	1.71599	3.89717e-09
B12	His-Met	1.7	2.2718	5.44951e-06	1.28832	2.2718	4.3792e-09	3.44153	2.2718	9.34705e-10	1.67923	2.2718	2.9801e-06	1.79841	2.2718	4.62753e-05	1.43096	2.2718	5.19659e-08	1.33075	2.2718	8.26282e-09	1.55555	2.2718	2.81329e-07	2.05119	2.2718	0.00707561	2.13786	2.2718	0.0710492	2.15682	2.2718	0.106941	2.58114	2.2718	0.000148396
C01	His-Pro	1.1928	1.75186	7.368e-09	0.929745	1.75186	8.79719e-10	2.63365	1.75186	9.93037e-10	1.21717	1.75186	1.23058e-08	1.53645	1.75186	0.00135115	0.863514	1.75186	8.27893e-10	0.974108	1.75186	9.34705e-10	1.18218	1.75186	5.52349e-09	1.29652	1.75186	5.19659e-08	1.02284	1.75186	9.93037e-10	1.29277	1.75186	4.92208e-08	1.82887	1.75186	0.0456919
C02	His-Ser	0.786883	1.24574	2.16346e-09	0.675967	1.24574	9.34705e-10	1.7856	1.24574	1.12054e-09	0.794499	1.24574	2.43548e-09	0.841151	1.24574	7.80295e-09	0.609799	1.24574	8.27893e-10	0.675967	1.24574	9.34705e-10	0.80878	1.24574	3.08307e-09	1.05108	1.24574	0.000209846	0.666447	1.24574	9.34705e-10	0.9097	1.24574	6.11213e-08	1.51855	1.24574	8.10486e-07
C03	His-Trp	0.895928	1.40877	8.79719e-10	0.586369	1.40877	7.79049e-10	1.97759	1.40877	8.79719e-10	1.03097	1.40877	3.89717e-09	0.924192	1.40877	9.93037e-10	0.774348	1.40877	7.79049e-10	0.837157	1.40877	8.27893e-10	0.873496	1.40877	8.27893e-10	0.977131	1.40877	1.34223e-09	0.762234	1.40877	7.79049e-10	1.15793	1.40877	4.67942e-07	1.53434	1.40877	0.000678918
C04	His-Tyr	1.49191	2.29372	1.72522e-08	1.232	2.29372	1.12054e-09	4.52252	2.29372	7.79049e-10	1.70764	2.29372	7.49509e-06	1.8428	2.29372	0.000632547	1.10594	2.29372	8.27893e-10	1.26059	2.29372	1.34223e-09	1.35806	2.29372	2.74071e-09	2.02994	2.29372	0.104857	1.5192	2.29372	3.0078e-08	1.60758	2.29372	3.28034e-07	2.41331	2.29372	0.0456919
C05	His-Val	1.09681	1.65562	1.60646e-09	0.867036	1.65562	7.79049e-10	2.88294	1.65562	7.79049e-10	1.25119	1.65562	2.04023e-08	1.22426	1.65562	1.23058e-08	0.947815	1.65562	8.27893e-10	0.966365	1.65562	8.27893e-10	0.974144	1.65562	8.27893e-10	1.44446	1.65562	0.00106615	1.0639	1.65562	1.12054e-09	1.31462	1.65562	4.92124e-07	1.8693	1.65562	4.62753e-05
C06	Ile-Ala	0.957553	1.39927	2.29555e-09	0.945524	1.39927	1.70531e-09	2.37079	1.39927	7.79049e-10	0.939268	1.39927	1.60646e-09	0.8055	1.39927	8.27893e-10	0.740059	1.39927	8.27893e-10	0.827153	1.39927	8.27893e-10	0.917615	1.39927	1.34223e-09	0.974876	1.39927	2.74071e-09	0.914247	1.39927	1.34223e-09	1.14618	1.39927	8.51525e-07	1.14281	1.39927	5.7212e-07
C07	Ile-Arg	1.67989	2.34881	4.4146e-08	1.01477	2.34881	8.79719e-10	3.36966	2.34881	7.79049e-10	1.96646	2.34881	3.94485e-06	1.82507	2.34881	1.43245e-07	1.79391	2.34881	1.10045e-07	1.52938	2.34881	1.45765e-08	1.38876	2.34881	5.21277e-09	1.73614	2.34881	5.48592e-08	1.84636	2.34881	1.76596e-07	1.9619	2.34881	3.59407e-06	2.32676	2.34881	0.772124
C08	Ile-Asn	1.26085	2.03422	5.52349e-09	1.0735	2.03422	9.93037e-10	3.25527	2.03422	8.27893e-10	1.29009	2.03422	7.80295e-09	1.36124	2.03422	1.23058e-08	1.07271	2.03422	9.93037e-10	1.02607	2.03422	9.34705e-10	1.39365	2.03422	1.72522e-08	1.56598	2.03422	1.28942e-07	1.62447	2.03422	5.17509e-07	1.7636	2.03422	0.000104191	2.09719	2.03422	0.13209
C09	Ile-Gln	1.18769	1.93418	1.04364e-07	1.12326	1.93418	3.17814e-08	2.23304	1.93418	9.62227e-05	1.43392	1.93418	1.02634e-05	1.54779	1.93418	0.000166697	1.23564	1.93418	2.28942e-07	0.968433	1.93418	3.46693e-09	1.31805	1.93418	8.94561e-07	1.38398	1.93418	3.76554e-06	1.52632	1.93418	0.000108405	2.05274	1.93418	0.0666357	1.71761	1.93418	0.00593802
C10	Ile-Gly	1.35113	2.12897	1.23058e-08	1.17668	2.12897	1.60646e-09	2.74674	2.12897	2.04023e-08	1.30752	2.12897	6.19993e-09	1.35541	2.12897	1.45765e-08	1.12623	2.12897	1.34223e-09	1.11853	2.12897	1.34223e-09	1.50848	2.12897	4.92124e-07	1.77956	2.12897	0.000283825	1.87021	2.12897	0.00377972	1.74279	2.12897	0.000131999	2.01045	2.12897	0.158723
C11	Ile-His	1.30734	1.94698	2.17398e-07	0.975556	1.94698	1.51319e-09	3.06698	1.94698	9.34705e-10	1.46911	1.94698	4.74734e-06	1.7489	1.94698	0.0120782	1.18684	1.94698	3.54734e-08	1.15631	1.94698	2.15714e-08	1.33623	1.94698	3.28034e-07	1.52523	1.94698	1.4621e-05	1.91232	1.94698	0.735465	1.59209	1.94698	7.26313e-05	2.56764	1.94698	1.03803e-08
C12	Ile-Ile	1.17705	1.54393	0.000148396	0.955922	1.54393	9.38412e-08	2.01641	1.54393	6.95667e-09	0.961064	1.54393	1.10045e-07	1.58901	1.54393	0.629334	0.878785	1.54393	9.80618e-09	0.933638	1.54393	4.18026e-08	1.13076	1.54393	4.62753e-05	1.13934	1.54393	5.68744e-05	1.28675	1.54393	0.000632547	1.41988	1.54393	0.00970134	1.44731	1.54393	0.0221476
D01	Ile-Leu	1.05285	1.42927	1.10045e-07	1.05377	1.42927	1.10045e-07	2.15929	1.42927	7.79049e-10	0.953986	1.42927	7.80295e-09	0.978471	1.42927	1.16283e-08	0.734546	1.42927	9.34705e-10	0.880531	1.42927	1.70531e-09	1.16419	1.42927	5.44951e-06	0.95722	1.42927	7.80295e-09	0.904092	1.42927	2.58371e-09	1.15402	1.42927	3.59407e-06	1.34482	1.42927	0.106941
D02	Ile-Met	1.35672	2.27954	9.34705e-10	1.31885	2.27954	9.34705e-10	3.83157	2.27954	7.79049e-10	1.59814	2.27954	2.74071e-09	1.7288	2.27954	3.54734e-08	1.32926	2.27954	9.34705e-10	1.20997	2.27954	7.79049e-10	1.8888	2.27954	2.58705e-06	1.85283	2.27954	7.34048e-07	1.66063	2.27954	4.91907e-09	2.24005	2.27954	0.602174	2.08857	2.27954	0.00667634
D03	Ile-Phe	0.899168	1.48239	1.63112e-08	0.718437	1.48239	1.26396e-09	1.83145	1.48239	1.59078e-07	0.923864	1.48239	3.35782e-08	0.962031	1.48239	9.89673e-08	0.761094	1.48239	1.70531e-09	0.788035	1.48239	2.43548e-09	1.02995	1.48239	4.44909e-07	1.21348	1.48239	1.66713e-05	0.965399	1.48239	1.16025e-07	1.2045	1.48239	8.58058e-06	1.20506	1.48239	9.81535e-06
D04	Ile-Pro	0.815412	1.44975	8.27893e-10	0.687162	1.44975	7.79049e-10	1.94172	1.44975	1.42521e-09	1.04746	1.44975	5.85221e-09	0.963623	1.44975	1.70531e-09	0.739061	1.44975	7.79049e-10	0.841361	1.44975	8.27893e-10	0.976099	1.44975	2.29555e-09	1.12132	1.44975	4.4146e-08	0.860823	1.44975	9.34705e-10	1.25306	1.44975	0.000187105	1.15375	1.44975	1.86041e-07
D05	Ile-Ser	0.738826	1.2424	9.34705e-10	0.856667	1.2424	4.91907e-09	1.66199	1.2424	1.42521e-09	0.787234	1.2424	1.60646e-09	0.827329	1.2424	2.74071e-09	0.693841	1.2424	8.27893e-10	0.59507	1.2424	8.27893e-10	0.907519	1.2424	9.26294e-09	1.01362	1.2424	4.92124e-07	0.796524	1.2424	1.60646e-09	1.13635	1.2424	0.00793903	1.09235	1.2424	0.000180055
D06	Ile-Trp	1.50192	2.4944	7.79049e-10	1.63893	2.4944	8.27893e-10	2.98015	2.4944	1.35912e-07	1.73299	2.4944	1.05491e-09	1.45971	2.4944	7.79049e-10	1.34862	2.4944	7.79049e-10	1.53155	2.4944	7.79049e-10	1.57894	2.4944	7.79049e-10	1.75298	2.4944	1.12054e-09	1.74854	2.4944	1.12054e-09	2.43507	2.4944	0.831817	2.23659	2.4944	0.00182077
D07	Ile-Tyr	1.15463	2.00107	8.27893e-10	1.61058	2.00107	1.76719e-06	2.57747	2.00107	8.26282e-09	1.3169	2.00107	1.42521e-09	1.27734	2.00107	1.12054e-09	1.11507	2.00107	8.27893e-10	1.07618	2.00107	7.79049e-10	1.33701	2.00107	1.92113e-09	1.43155	2.00107	6.56771e-09	1.62332	2.00107	3.2733e-06	1.68702	2.00107	6.97459e-05	1.75541	2.00107	0.00106615
D08	Ile-Val	0.891975	1.51708	1.05491e-09	0.759871	1.51708	8.79719e-10	1.9368	1.51708	1.03803e-08	0.971674	1.51708	2.16346e-09	1.02735	1.51708	1.03803e-08	0.925274	1.51708	1.19015e-09	0.858676	1.51708	1.05491e-09	1.12398	1.51708	1.22319e-07	1.03991	1.51708	1.09871e-08	1.11961	1.51708	1.04364e-07	1.22496	1.51708	2.3532e-06	1.33305	1.51708	0.00130653
D09	Leu-Ala	1.18598	1.92794	2.16346e-09	1.2523	1.92794	4.64151e-09	2.86689	1.92794	7.79049e-10	1.34787	1.92794	2.84633e-08	1.23162	1.92794	3.89717e-09	0.983443	1.92794	8.79719e-10	1.13749	1.92794	1.51319e-09	1.44058	1.92794	2.53833e-07	1.47695	1.92794	6.98482e-07	1.58178	1.92794	2.79542e-05	1.54969	1.92794	8.97467e-06	1.90841	1.92794	0.984597
D10	Leu-Arg	1.21995	1.8972	3.74722e-08	1.14657	1.8972	1.92948e-08	2.58601	1.8972	7.79049e-10	1.6871	1.8972	0.00207421	1.21733	1.8972	3.74722e-08	1.22388	1.8972	3.958e-08	1.25992	1.8972	4.92208e-08	1.38702	1.8972	3.63239e-07	1.40078	1.8972	4.22971e-07	1.70413	1.8972	0.00355358	1.51151	1.8972	8.58058e-06	2.03041	1.8972	0.0426431
D11	Leu-Asn	0.941965	1.52197	1.42521e-09	1.07405	1.52197	8.749e-09	2.35212	1.52197	8.27893e-10	1.07901	1.52197	1.03803e-08	0.920261	1.52197	1.56028e-09	0.884294	1.52197	8.79719e-10	0.961809	1.52197	1.42521e-09	1.18815	1.52197	1.03661e-06	1.14102	1.52197	1.22319e-07	1.37233	1.52197	0.0145948	1.37605	1.52197	0.0199951	1.64952	1.52197	0.0044034
D12	Leu-Asp	1.34052	2.10379	1.76596e-07	1.57767	2.10379	1.03661e-06	2.87493	2.10379	1.26396e-09	1.51194	2.10379	5.7212e-07	1.92133	2.10379	0.00126327	1.29559	2.10379	1.22319e-07	1.19907	2.10379	3.74722e-08	1.56602	2.10379	9.39688e-07	1.81482	2.10379	2.35635e-05	1.58599	2.10379	1.20023e-06	1.81482	2.10379	2.35635e-05	2.17596	2.10379	0.220211
E01	Leu-Glu	1.17479	1.75311	5.85221e-09	0.840133	1.75311	8.27893e-10	2.39374	1.75311	2.58371e-09	1.24219	1.75311	1.72522e-08	1.29332	1.75311	4.66165e-08	1.01443	1.75311	9.93037e-10	1.02141	1.75311	1.05491e-09	1.27472	1.75311	3.54734e-08	1.42288	1.75311	1.38856e-06	1.33573	1.75311	1.10045e-07	1.46587	1.75311	1.12188e-05	1.48505	1.75311	3.45408e-05
E02	Leu-Gly	1.36196	1.9196	9.89673e-08	0.990662	1.9196	1.05491e-09	3.04721	1.9196	7.79049e-10	1.33155	1.9196	6.11213e-08	1.20112	1.9196	6.19993e-09	0.848224	1.9196	8.79719e-10	1.28994	1.9196	2.41079e-08	1.20272	1.9196	6.19993e-09	1.76447	1.9196	0.0436397	1.34916	1.9196	7.57892e-08	1.59642	1.9196	5.02681e-05	2.01253	1.9196	0.0789354
E03	Leu-His	1.21092	1.6933	3.35782e-08	0.804827	1.6933	7.79049e-10	2.82303	1.6933	7.79049e-10	1.27227	1.6933	1.76596e-07	1.01585	1.6933	1.26396e-09	0.859423	1.6933	8.79719e-10	0.960027	1.6933	9.34705e-10	1.13118	1.6933	4.13135e-09	1.27656	1.6933	1.95973e-07	1.06738	1.6933	1.92113e-09	1.24957	1.6933	7.18311e-08	2.13292	1.6933	3.0078e-08
E04	Leu-Ile	1.82477	2.61293	3.89717e-09	1.34715	2.61293	7.79049e-10	3.49996	2.61293	2.03879e-09	1.86326	2.61293	6.56771e-09	1.7303	2.61293	2.03879e-09	1.30253	2.61293	7.79049e-10	1.49673	2.61293	9.34705e-10	1.73817	2.61293	2.29555e-09	1.89301	2.61293	1.30216e-08	1.80728	2.61293	3.46693e-09	2.13357	2.61293	2.46746e-06	2.2814	2.61293	0.000548512
E05	Leu-Leu	1.10367	1.51861	9.80618e-09	0.881311	1.51861	8.27893e-10	2.13373	1.51861	8.79719e-10	1.09809	1.51861	7.80295e-09	0.940201	1.51861	9.34705e-10	0.912279	1.51861	8.79719e-10	1.01584	1.51861	1.60646e-09	1.04884	1.51861	2.58371e-09	1.04783	1.51861	2.58371e-09	1.06407	1.51861	3.89717e-09	1.16154	1.51861	8.89725e-08	1.34735	1.51861	0.00344519
E06	Leu-Met	0.914694	1.52218	8.79719e-10	1.17335	1.52218	2.84633e-08	2.3677	1.52218	7.79049e-10	0.99207	1.52218	1.26396e-09	0.829028	1.52218	8.27893e-10	0.768233	1.52218	7.79049e-10	0.873795	1.52218	8.27893e-10	1.12085	1.52218	8.26282e-09	1.04292	1.52218	1.81009e-09	1.07608	1.52218	3.26952e-09	1.348	1.52218	0.000410717	1.43256	1.52218	0.100786
E07	Leu-Phe	1.32468	1.98258	3.08307e-09	1.40275	1.98258	9.26294e-09	3.02915	1.98258	7.79049e-10	1.49473	1.98258	3.54734e-08	1.20822	1.98258	1.05491e-09	0.976634	1.98258	8.27893e-10	1.09574	1.98258	8.79719e-10	1.43716	1.98258	1.37778e-08	1.36107	1.98258	5.21277e-09	1.40805	1.98258	9.80618e-09	1.43187	1.98258	1.23058e-08	1.83681	1.98258	0.0416659
E08	Leu-Pro	0.977845	1.6228	8.27893e-10	1.05357	1.6228	1.05491e-09	2.37383	1.6228	8.27893e-10	1.27032	1.6228	3.74722e-08	1.0629	1.6228	1.26396e-09	0.834625	1.6228	7.79049e-10	0.943275	1.6228	8.27893e-10	1.03766	1.6228	1.05491e-09	1.08156	1.6228	1.34223e-09	1.15179	1.6228	2.90698e-09	1.26648	1.6228	3.35782e-08	1.63742	1.6228	0.334381
E09	Leu-Ser	1.05919	1.55121	1.37778e-08	1.30173	1.55121	0.000253604	2.239	1.55121	1.12054e-09	1.02048	1.55121	8.26282e-09	0.945656	1.55121	2.74071e-09	0.674731	1.55121	8.27893e-10	0.805033	1.55121	9.34705e-10	1.04629	1.55121	1.16283e-08	1.05532	1.55121	1.37778e-08	1.24045	1.55121	7.49509e-06	1.35785	1.55121	0.00482099	1.55524	1.55121	0.505362
E10	Leu-Trp	1.65956	2.37393	1.16283e-08	1.90862	2.37393	5.7212e-07	2.75698	2.37393	3.59407e-06	2.18613	2.37393	0.0149898	1.78528	2.37393	4.92208e-08	1.28559	2.37393	9.34705e-10	1.51408	2.37393	4.13135e-09	1.74416	2.37393	2.54824e-08	1.5465	2.37393	4.64151e-09	1.809	2.37393	6.80736e-08	2.30157	2.37393	0.499212	2.29682	2.37393	0.463163
E11	Leu-Tyr	1.25777	2.051	4.64151e-09	1.20182	2.051	2.03879e-09	2.61727	2.051	6.19993e-09	1.42271	2.051	6.45068e-08	1.30282	2.051	1.09871e-08	1.10809	2.051	1.19015e-09	1.15459	2.051	1.34223e-09	1.44015	2.051	8.89725e-08	1.45832	2.051	1.50961e-07	1.68502	2.051	1.28126e-05	1.68212	2.051	1.12188e-05	2.04106	2.051	0.892497
E12	Leu-Val	1.28373	1.73193	9.38602e-06	1.03684	1.73193	1.28942e-07	2.39315	1.73193	2.58371e-09	1.23837	1.73193	4.13232e-06	1.46194	1.73193	0.000173255	1.00832	1.73193	8.89725e-08	1.06729	1.73193	2.06417e-07	1.19042	1.73193	1.03661e-06	1.32002	1.73193	1.59592e-05	1.2617	1.73193	5.97173e-06	1.45222	1.73193	0.000142728	1.81641	1.73193	0.167458
F06	Lys-Ile	1.62126	2.6052	9.34705e-10	1.61243	2.6052	9.34705e-10	3.60878	2.6052	9.34705e-10	1.92221	2.6052	7.80295e-09	1.8269	2.6052	2.03879e-09	1.57095	2.6052	9.34705e-10	1.56742	2.6052	9.34705e-10	1.96722	2.6052	2.28055e-08	1.94869	2.6052	1.45765e-08	1.98311	2.6052	3.0078e-08	2.27171	2.6052	6.17267e-05	2.68298	2.6052	0.0987977
F07	Lys-Leu	0.928777	1.36063	4.91907e-09	1.04049	1.36063	8.89725e-08	2.08011	1.36063	7.79049e-10	1.12417	1.36063	4.74734e-06	0.896357	1.36063	2.58371e-09	0.82407	1.36063	1.05491e-09	0.779384	1.36063	9.34705e-10	0.968206	1.36063	1.16283e-08	0.884967	1.36063	2.29555e-09	0.925272	1.36063	4.64151e-09	1.08255	1.36063	3.82183e-07	1.49174	1.36063	0.00114131
F10	Lys-Phe	1.20296	2.26973	8.27893e-10	1.28504	2.26973	8.79719e-10	3.07013	2.26973	2.03879e-09	1.50676	2.26973	3.67592e-09	1.32467	2.26973	9.34705e-10	1.07936	2.26973	7.79049e-10	1.0954	2.26973	8.27893e-10	1.4426	2.26973	1.81009e-09	1.45015	2.26973	1.92113e-09	2.25024	2.26973	0.854475	1.55488	2.26973	5.85221e-09	1.99361	2.26973	0.00344519
G02	Lys-Trp	1.65303	2.48941	1.51319e-09	1.13276	2.48941	7.79049e-10	3.44057	2.48941	8.79719e-10	1.91866	2.48941	8.89725e-08	2.0481	2.48941	2.58705e-06	1.63019	2.48941	1.26396e-09	1.64034	2.48941	1.26396e-09	1.67333	2.48941	1.81009e-09	1.7114	2.48941	2.16346e-09	2.31543	2.48941	0.0680811	2.42879	2.48941	0.685156	2.41694	2.48941	0.568987
G03	Lys-Tyr	2.02054	3.33945	1.81009e-09	1.70577	3.33945	8.79719e-10	4.71322	3.33945	1.70531e-09	2.31194	3.33945	2.04023e-08	2.64182	3.33945	7.84144e-06	1.92157	3.33945	1.12054e-09	1.6989	3.33945	8.79719e-10	2.54698	3.33945	7.71355e-07	2.73804	3.33945	5.23849e-05	2.61158	3.33945	2.84311e-06	2.60333	3.33945	2.58705e-06	3.24661	3.33945	0.877253
G04	Lys-Val	1.47023	2.45972	8.27893e-10	1.68668	2.45972	1.70531e-09	3.59519	2.45972	7.79049e-10	1.60585	2.45972	1.12054e-09	1.83487	2.45972	1.16283e-08	1.27085	2.45972	7.79049e-10	1.28432	2.45972	7.79049e-10	1.79984	2.45972	7.368e-09	1.93277	2.45972	1.28942e-07	1.8699	2.45972	2.41079e-08	1.9157	2.45972	8.43488e-08	2.35758	2.45972	0.401001
G10	Met-His	2.51736	3.40022	2.15714e-08	1.52012	3.40022	7.79049e-10	5.51184	3.40022	7.79049e-10	2.39392	3.40022	4.91907e-09	2.55619	3.40022	3.17814e-08	1.75175	3.40022	7.79049e-10	1.75452	3.40022	7.79049e-10	2.42582	3.40022	7.368e-09	2.5021	3.40022	1.82458e-08	3.49795	3.40022	0.124815	3.14288	3.40022	0.0559597	4.08603	3.40022	4.02078e-07
G11	Met-Ile	1.78683	2.57406	2.90698e-09	1.32849	2.57406	7.79049e-10	3.70924	2.57406	7.79049e-10	1.83641	2.57406	3.67592e-09	2.30285	2.57406	0.00103032	1.35378	2.57406	7.79049e-10	1.24046	2.57406	7.79049e-10	1.84653	2.57406	3.89717e-09	1.91634	2.57406	1.16283e-08	2.30588	2.57406	0.00126327	2.3848	2.57406	0.0175629	2.60234	2.57406	0.549504
G12	Met-Leu	1.74567	2.25724	1.854e-06	1.21079	2.25724	1.54202e-08	3.31677	2.25724	1.05491e-09	1.56164	2.25724	2.81329e-07	1.98989	2.25724	0.000867272	1.26583	2.25724	3.35782e-08	1.52553	2.25724	2.17398e-07	1.6571	2.25724	6.01468e-07	1.63904	2.25724	4.44909e-07	1.98473	2.25724	0.000703271	2.16876	2.25724	0.220211	2.60217	2.25724	2.071e-05
H03	Met-Phe	1.5417	2.78545	9.34705e-10	1.37614	2.78545	8.27893e-10	3.95713	2.78545	7.79049e-10	1.78669	2.78545	2.74071e-09	1.85176	2.78545	4.91907e-09	1.535	2.78545	9.34705e-10	1.43548	2.78545	8.79719e-10	2.09962	2.78545	8.43488e-08	2.0891	2.78545	6.80736e-08	2.15226	2.78545	3.28034e-07	2.19532	2.78545	9.39688e-07	2.35131	2.78545	4.08456e-05
H06	Met-Trp	1.19003	1.84745	1.70531e-09	0.976839	1.84745	8.79719e-10	2.56651	1.84745	7.79049e-10	1.48912	1.84745	9.87003e-07	1.2683	1.84745	5.21277e-09	1.12384	1.84745	1.05491e-09	1.21803	1.84745	2.58371e-09	1.46112	1.84745	3.63239e-07	1.42039	1.84745	1.16025e-07	1.32494	1.84745	1.30216e-08	1.90786	1.84745	0.176548	1.61131	1.84745	0.000173255
H07	Met-Tyr	1.57681	2.66887	9.34705e-10	1.39994	2.66887	7.79049e-10	3.50454	2.66887	1.19015e-09	1.66197	2.66887	1.05491e-09	1.77145	2.66887	1.92113e-09	1.53283	2.66887	9.34705e-10	1.38965	2.66887	7.79049e-10	2.09337	2.66887	2.17398e-07	1.93615	2.66887	1.45765e-08	2.43587	2.66887	0.00551516	2.54722	2.66887	0.122461	2.52477	2.66887	0.0680811
H08	Met-Val	1.35018	1.83722	1.92948e-08	0.885602	1.83722	7.79049e-10	2.56046	1.83722	1.92113e-09	1.21556	1.83722	1.81009e-09	1.0651	1.83722	8.79719e-10	0.946314	1.83722	7.79049e-10	0.90144	1.83722	7.79049e-10	1.32048	1.83722	8.749e-09	1.40363	1.83722	1.22319e-07	1.661	1.83722	0.0210474	1.57785	1.83722	0.000329387	1.75669	1.83722	0.481004
H09	Phe-Ala	0.848452	1.33007	1.12054e-09	0.688897	1.33007	7.79049e-10	2.21972	1.33007	7.79049e-10	0.841929	1.33007	1.12054e-09	0.8911	1.33007	2.43548e-09	0.620659	1.33007	7.79049e-10	0.672841	1.33007	7.79049e-10	1.01202	1.33007	1.16025e-07	0.968369	1.33007	2.04023e-08	1.35371	1.33007	0.227563	1.0913	1.33007	1.98342e-05	1.26089	1.33007	0.475015
H10	Phe-Asp	0.820309	1.38217	1.19015e-09	0.677191	1.38217	9.34705e-10	1.7987	1.38217	1.03803e-08	0.874664	1.38217	3.26952e-09	0.847736	1.38217	1.81009e-09	0.6363	1.38217	7.79049e-10	0.676693	1.38217	9.34705e-10	0.929517	1.38217	1.37778e-08	0.993347	1.38217	2.69329e-08	1.22722	1.38217	0.0108198	0.996339	1.38217	2.84633e-08	1.27061	1.38217	0.0822831
H11	Phe-Glu	1.43125	1.95622	2.06417e-07	0.995652	1.95622	7.79049e-10	2.60895	1.95622	2.58371e-09	1.34982	1.95622	2.69329e-08	1.39947	1.95622	1.04364e-07	1.06715	1.95622	1.19015e-09	0.873182	1.95622	7.79049e-10	1.18101	1.95622	1.81009e-09	1.27568	1.95622	3.08307e-09	1.56564	1.95622	1.17277e-05	1.45508	1.95622	4.44909e-07	1.53916	1.95622	4.13232e-06

## Sheet: PM4
well	CMS	X4947a	mean_cntrl	p.value	X12382	mean_cntrl	p.value	X14988	mean_cntrl	p.value	X18454	mean_cntrl	p.value	X15318	mean_cntrl	p.value	X17226	mean_cntrl	p.value	X17711	mean_cntrl	p.value	X15294	mean_cntrl	p.value	X15301	mean_cntrl	p.value	X12718	mean_cntrl	p.value	X17550	mean_cntrl	p.value	12970	mean_cntrl	p.value
A04	Phe-Gly	0.84348	1.6825	6.95667e-09	0.921711	1.6825	1.37778e-08	1.87685	1.6825	0.00200798	1.15996	1.6825	2.17398e-07	0.938069	1.6825	1.63112e-08	0.801519	1.6825	3.67592e-09	0.907487	1.6825	1.30216e-08	1.03479	1.6825	4.4146e-08	1.10591	1.6825	9.89673e-08	1.34274	1.6825	6.97459e-05	1.25526	1.6825	4.74734e-06	1.8676	1.6825	0.00344519
A05	Phe-Ile	1.00121	1.54339	2.74071e-09	0.697213	1.54339	7.79049e-10	2.68043	1.54339	7.79049e-10	1.04426	1.54339	3.46693e-09	0.94933	1.54339	1.26396e-09	0.688394	1.54339	7.79049e-10	0.741826	1.54339	8.27893e-10	0.999649	1.54339	2.43548e-09	1.06138	1.54339	3.89717e-09	1.07539	1.54339	4.91907e-09	1.21753	1.54339	1.59078e-07	1.55991	1.54339	0.439959
A06	Phe-Met	1.19644	1.80715	3.35782e-08	0.930634	1.80715	1.60646e-09	2.89244	1.80715	7.79049e-10	1.25928	1.80715	6.80736e-08	1.11349	1.80715	1.54202e-08	0.892931	1.80715	1.34223e-09	0.910526	1.80715	1.51319e-09	1.23037	1.80715	4.18026e-08	1.27247	1.80715	8.89725e-08	1.39438	1.80715	7.34048e-07	1.55462	1.80715	0.000235163	2.03596	1.80715	0.000187105
A07	Phe-Phe	1.22929	1.74083	4.92124e-07	0.849096	1.74083	2.58371e-09	2.88249	1.74083	8.27893e-10	1.20648	1.74083	3.28034e-07	1.16022	1.74083	1.86041e-07	0.825018	1.74083	2.03879e-09	0.973293	1.74083	1.16283e-08	1.1146	1.74083	7.57892e-08	1.13234	1.74083	1.10045e-07	1.28568	1.74083	2.46746e-06	1.1862	1.74083	2.96134e-07	1.83506	1.74083	0.0987977
A08	Phe-Pro	1.28743	1.99032	2.74071e-09	0.982036	1.99032	8.27893e-10	2.79696	1.99032	1.26396e-09	1.25902	1.99032	1.92113e-09	1.10858	1.99032	9.34705e-10	0.897455	1.99032	7.79049e-10	0.936194	1.99032	7.79049e-10	1.3733	1.99032	1.03803e-08	1.35006	1.99032	6.56771e-09	1.39332	1.99032	1.30216e-08	1.37459	1.99032	1.03803e-08	2.0267	1.99032	0.275352
A09	Phe-Ser	1.07277	1.66927	1.42521e-09	0.820317	1.66927	7.79049e-10	2.85653	1.66927	7.79049e-10	1.035	1.66927	1.19015e-09	1.04362	1.66927	1.26396e-09	0.844171	1.66927	8.27893e-10	0.827606	1.66927	8.27893e-10	1.16819	1.66927	7.80295e-09	1.01976	1.66927	1.19015e-09	1.20397	1.66927	1.45765e-08	1.29939	1.66927	2.28942e-07	1.78243	1.66927	0.0102354
A10	Phe-Trp	1.18195	1.84128	1.86041e-07	1.05124	1.84128	1.23058e-08	2.60752	1.84128	1.19015e-09	1.3922	1.84128	2.58705e-06	1.2398	1.84128	4.02078e-07	1.25092	1.84128	4.67942e-07	1.14802	1.84128	8.43488e-08	1.26371	1.84128	5.7212e-07	1.27039	1.84128	5.7212e-07	1.71869	1.84128	0.0611048	1.83717	1.84128	0.953813	2.17979	1.84128	3.43009e-06
A11	Phe-Tyr	1.46972	2.38844	7.18311e-08	1.43654	2.38844	4.92208e-08	3.60983	2.38844	1.05491e-09	1.55343	2.38844	1.59078e-07	1.50441	2.38844	8.89725e-08	1.12586	2.38844	1.26396e-09	1.23822	2.38844	3.08307e-09	1.64241	2.38844	7.34048e-07	1.74723	2.38844	2.58705e-06	1.89729	2.38844	1.59592e-05	1.81962	2.38844	6.25048e-06	2.47191	2.38844	0.18281
A12	Phe-Val	0.896837	1.446	8.51525e-07	0.860852	1.446	1.86041e-07	2.12584	1.446	2.16346e-09	1.04797	1.446	0.000610483	0.995932	1.446	5.92535e-05	0.680932	1.446	5.52349e-09	0.690896	1.446	5.52349e-09	0.989288	1.446	4.62753e-05	1.09613	1.446	0.00228509	1.06347	1.446	0.000961963	1.17862	1.446	0.0108198	1.75658	1.446	2.56697e-05
B10	Pro-Leu	1.579	2.043	5.19659e-08	1.15285	2.043	8.27893e-10	3.41551	2.043	7.79049e-10	1.62979	2.043	2.67239e-07	1.38638	2.043	1.51319e-09	1.18389	2.043	8.27893e-10	1.28761	2.043	9.93037e-10	1.44	2.043	3.46693e-09	1.57053	2.043	3.0078e-08	1.44212	2.043	3.46693e-09	1.67495	2.043	1.6843e-06	2.3318	2.043	8.97467e-06
B12	Pro-Phe	1.33543	2.08491	5.19659e-08	1.29248	2.08491	3.54734e-08	3.24408	2.08491	9.34705e-10	1.68686	2.08491	7.26313e-05	1.72903	2.08491	0.000154275	1.04804	2.08491	2.58371e-09	1.23156	2.08491	1.54202e-08	1.18236	2.08491	1.37778e-08	1.69233	2.08491	8.19797e-05	1.20892	2.08491	1.45765e-08	1.80244	2.08491	0.00083768	2.52248	2.08491	1.52957e-06
C03	Pro-Trp	1.49006	2.53233	7.79049e-10	1.16954	2.53233	7.79049e-10	3.03901	2.53233	4.66165e-08	2.07669	2.53233	9.39688e-07	1.77853	2.53233	1.81009e-09	1.55491	2.53233	7.79049e-10	1.56684	2.53233	7.79049e-10	1.84487	2.53233	4.13135e-09	1.83369	2.53233	3.08307e-09	1.76064	2.53233	1.70531e-09	2.4725	2.53233	0.568987	2.77439	2.53233	0.000632547
C04	Pro-Tyr	1.61606	3.09356	7.79049e-10	1.53621	3.09356	7.79049e-10	4.08009	3.09356	3.26952e-09	2.08575	3.09356	2.43548e-09	1.87875	3.09356	9.34705e-10	1.69802	3.09356	8.27893e-10	1.56563	3.09356	7.79049e-10	1.98278	3.09356	1.12054e-09	2.34319	3.09356	9.89673e-08	2.00169	3.09356	1.26396e-09	2.67418	3.09356	0.000655351	3.42442	3.09356	0.00075443
C05	Pro-Val	1.6445	2.68951	8.79719e-10	1.33177	2.68951	7.79049e-10	3.75365	2.68951	1.12054e-09	1.95101	2.68951	6.56771e-09	1.67648	2.68951	9.34705e-10	1.25892	2.68951	7.79049e-10	1.27402	2.68951	7.79049e-10	1.91991	2.68951	3.67592e-09	2.18644	2.68951	1.6843e-06	2.05229	2.68951	4.18026e-08	2.15801	2.68951	8.10486e-07	2.96471	2.68951	0.000474974
C12	Ser-His	1.30528	1.83728	2.46746e-06	0.937087	1.83728	1.60646e-09	2.71312	1.83728	1.12054e-09	1.4654	1.83728	5.92535e-05	1.42703	1.83728	2.35635e-05	1.1614	1.83728	1.35912e-07	1.07212	1.83728	1.09871e-08	1.17615	1.83728	1.95973e-07	1.41153	1.83728	1.98342e-05	1.55615	1.83728	0.000678918	1.69856	1.83728	0.0680811	2.45856	1.83728	8.749e-09
D01	Ser-Leu	1.0551	1.59321	2.16346e-09	0.890699	1.59321	8.27893e-10	2.55739	1.59321	7.79049e-10	1.03915	1.59321	1.92113e-09	1.19741	1.59321	8.89725e-08	0.739796	1.59321	7.79049e-10	0.842852	1.59321	7.79049e-10	1.30599	1.59321	1.52761e-05	1.11215	1.59321	5.85221e-09	1.10417	1.59321	5.21277e-09	1.2287	1.59321	3.28034e-07	2.03229	1.59321	1.45765e-08
D03	Ser-Phe	0.933534	1.61968	8.27893e-10	0.864747	1.61968	7.79049e-10	2.42265	1.61968	8.27893e-10	1.04163	1.61968	9.93037e-10	0.885912	1.61968	7.79049e-10	0.82544	1.61968	7.79049e-10	0.836779	1.61968	7.79049e-10	1.22833	1.61968	3.0078e-08	1.25403	1.61968	7.99582e-08	1.14594	1.61968	2.16346e-09	1.33643	1.61968	3.43009e-06	1.88672	1.61968	2.9801e-06
D06	Ser-Tyr	1.23008	1.9952	8.27893e-10	1.00332	1.9952	7.79049e-10	2.5448	1.9952	3.89717e-09	1.20367	1.9952	8.27893e-10	1.21532	1.9952	8.27893e-10	1.0903	1.9952	7.79049e-10	1.04215	1.9952	7.79049e-10	1.20134	1.9952	8.27893e-10	1.54614	1.9952	2.15714e-08	1.58574	1.9952	9.89673e-08	1.78687	1.9952	0.00366507	2.26757	1.9952	2.16225e-05
D07	Ser-Val	1.79816	2.53693	5.52349e-09	2.19693	2.53693	0.000305812	3.48794	2.53693	1.26396e-09	1.44568	2.53693	8.79719e-10	1.58457	2.53693	1.34223e-09	1.48777	2.53693	8.79719e-10	1.33626	2.53693	8.27893e-10	1.70767	2.53693	2.90698e-09	1.80657	2.53693	5.85221e-09	2.13696	2.53693	3.60242e-05	2.15274	2.53693	7.8744e-05	3.38588	2.53693	2.29555e-09
E02	Thr-Leu	2.17057	3.10458	1.42521e-09	1.78337	3.10458	7.79049e-10	4.73454	3.10458	7.79049e-10	2.38775	3.10458	2.41079e-08	2.04274	3.10458	8.79719e-10	1.76599	3.10458	7.79049e-10	1.97076	3.10458	8.27893e-10	2.08742	3.10458	1.05491e-09	2.50937	3.10458	6.32265e-07	2.43615	3.10458	4.66165e-08	2.65829	3.10458	8.88319e-05	3.98992	3.10458	4.3792e-09
E04	Thr-Phe	1.68142	2.67745	9.34705e-10	1.45527	2.67745	8.27893e-10	4.6007	2.67745	8.27893e-10	1.82673	2.67745	1.81009e-09	1.58747	2.67745	8.27893e-10	1.33072	2.67745	7.79049e-10	1.34929	2.67745	7.79049e-10	1.85623	2.67745	2.43548e-09	1.98187	2.67745	7.80295e-09	2.22551	2.67745	9.81535e-06	2.29325	2.67745	0.000194415	3.00996	2.67745	8.53408e-05
E07	Trp-Ala	1.63285	1.97894	2.04023e-08	1.33688	1.97894	7.79049e-10	2.88792	1.97894	7.79049e-10	1.29298	1.97894	7.79049e-10	1.34087	1.97894	7.79049e-10	1.12737	1.97894	7.79049e-10	1.3269	1.97894	7.79049e-10	1.65281	1.97894	6.11213e-08	1.46125	1.97894	7.79049e-10	1.54705	1.97894	2.03879e-09	1.98071	1.97894	0.505362	2.34519	1.97894	3.958e-08
E08	Trp-Arg	0.997077	1.43148	1.34223e-09	1.13909	1.43148	1.43245e-07	2.88427	1.43148	7.79049e-10	1.07745	1.43148	7.80295e-09	1.03998	1.43148	2.16346e-09	0.9439	1.43148	9.34705e-10	1.00191	1.43148	1.34223e-09	1.04179	1.43148	2.58371e-09	1.0847	1.43148	8.749e-09	1.1276	1.43148	5.48592e-08	1.1977	1.43148	5.97173e-06	1.60197	1.43148	4.43936e-05
E09	Trp-Asp	2.09137	3.09949	1.19015e-09	2.49078	3.09949	1.95973e-07	4.15731	3.09949	1.70531e-09	2.27148	3.09949	4.64151e-09	2.21003	3.09949	2.16346e-09	1.76506	3.09949	7.79049e-10	1.89219	3.09949	8.27893e-10	2.07018	3.09949	1.05491e-09	2.32975	3.09949	8.749e-09	2.37742	3.09949	2.04023e-08	2.50244	3.09949	2.41077e-07	3.58626	3.09949	2.58705e-06
E10	Trp-Glu	1.56856	2.83661	8.27893e-10	1.4201	2.83661	7.79049e-10	3.45845	2.83661	1.95973e-07	1.7766	2.83661	1.26396e-09	1.8225	2.83661	1.81009e-09	1.31853	2.83661	7.79049e-10	1.41229	2.83661	7.79049e-10	1.38787	2.83661	7.79049e-10	1.80785	2.83661	1.42521e-09	1.94849	2.83661	4.3792e-09	2.18973	2.83661	3.1169e-07	2.72008	2.83661	0.439959
E11	Trp-Gly	1.42828	2.23068	7.79049e-10	1.51187	2.23068	7.79049e-10	2.91845	2.23068	1.51319e-09	1.61797	2.23068	7.79049e-10	1.35835	2.23068	7.79049e-10	1.18394	2.23068	7.79049e-10	1.31977	2.23068	7.79049e-10	1.46847	2.23068	7.79049e-10	1.67102	2.23068	9.34705e-10	1.6887	2.23068	9.34705e-10	2.15568	2.23068	0.555962	2.4595	2.23068	3.75679e-05
E12	Trp-Leu	1.18096	1.61629	1.34223e-09	0.940214	1.61629	7.79049e-10	1.96447	1.61629	7.368e-09	1.37236	1.61629	6.98482e-07	1.07685	1.61629	7.79049e-10	0.960818	1.61629	7.79049e-10	0.979796	1.61629	7.79049e-10	1.27964	1.61629	6.19993e-09	1.16849	1.61629	1.19015e-09	1.23789	1.61629	2.43548e-09	1.5128	1.61629	0.0199951	1.82946	1.61629	2.9801e-06
F01	Trp-Lys	1.171	1.85817	1.34223e-09	1.10494	1.85817	1.05491e-09	2.45275	1.85817	8.26282e-09	1.34976	1.85817	1.45765e-08	1.29989	1.85817	8.26282e-09	0.990946	1.85817	8.27893e-10	1.09976	1.85817	9.93037e-10	1.2539	1.85817	3.67592e-09	1.3802	1.85817	3.0078e-08	1.48901	1.85817	1.20023e-06	1.82386	1.85817	0.735465	2.38604	1.85817	1.82458e-08
F02	Trp-Phe	1.83047	2.7854	7.79049e-10	1.35604	2.7854	7.79049e-10	3.35509	2.7854	2.69329e-08	1.90509	2.7854	8.79719e-10	1.60753	2.7854	7.79049e-10	1.61306	2.7854	7.79049e-10	1.74111	2.7854	7.79049e-10	2.05248	2.7854	1.19015e-09	1.83047	2.7854	7.79049e-10	2.06538	2.7854	1.26396e-09	2.75169	2.7854	0.824294	3.29337	2.7854	9.89673e-08
F03	Trp-Ser	1.79538	2.43032	1.51319e-09	1.25735	2.43032	7.79049e-10	3.1759	2.43032	1.26396e-09	1.81114	2.43032	2.16346e-09	1.65644	2.43032	8.27893e-10	1.52242	2.43032	7.79049e-10	1.62293	2.43032	8.27893e-10	1.57169	2.43032	7.79049e-10	2.08212	2.43032	1.22587e-05	1.82297	2.43032	2.29555e-09	2.64773	2.43032	0.000703271	2.91083	2.43032	7.99582e-08
F04	Trp-Trp	1.12525	2.04824	7.79049e-10	1.24653	2.04824	7.79049e-10	2.55197	2.04824	1.37778e-08	1.69331	2.04824	1.60514e-06	1.23623	2.04824	7.79049e-10	1.26941	2.04824	7.79049e-10	1.17273	2.04824	7.79049e-10	1.37524	2.04824	9.34705e-10	1.286	2.04824	7.79049e-10	1.18989	2.04824	7.79049e-10	2.02968	2.04824	0.816788	2.03426	2.04824	0.742752
F05	Trp-Tyr	1.40517	2.2882	7.79049e-10	1.18823	2.2882	7.79049e-10	2.89178	2.2882	4.3792e-09	1.78805	2.2882	1.16283e-08	1.48357	2.2882	8.27893e-10	1.36026	2.2882	7.79049e-10	1.41049	2.2882	7.79049e-10	1.48661	2.2882	8.27893e-10	1.64875	2.2882	1.34223e-09	1.71041	2.2882	2.03879e-09	2.22726	2.2882	0.615688	2.47541	2.2882	0.000632547
F06	Trp-Val	1.77478	2.63073	7.79049e-10	1.54544	2.63073	7.79049e-10	3.09176	2.63073	3.35782e-08	2.06411	2.63073	3.08307e-09	1.56661	2.63073	7.79049e-10	1.48016	2.63073	7.79049e-10	1.59748	2.63073	7.79049e-10	1.75008	2.63073	7.79049e-10	1.83477	2.63073	9.34705e-10	1.82683	2.63073	8.79719e-10	2.73451	2.63073	0.0251195	3.10499	2.63073	2.69329e-08
F07	Tyr-Ala	1.19768	2.05669	8.27893e-10	1.87687	2.05669	0.0839995	3.81835	2.05669	8.27893e-10	1.26794	2.05669	8.27893e-10	1.26067	2.05669	8.27893e-10	1.0192	2.05669	7.79049e-10	0.972355	2.05669	7.79049e-10	1.4868	2.05669	3.46693e-09	1.46984	2.05669	2.90698e-09	1.80338	2.05669	0.00333981	1.5926	2.05669	1.35912e-07	2.38001	2.05669	1.22587e-05
F08	Tyr-Gln	1.38976	2.37532	8.79719e-10	1.48046	2.37532	1.12054e-09	2.49037	2.37532	0.0523421	1.7404	2.37532	9.80618e-09	1.66491	2.37532	3.26952e-09	1.6917	2.37532	4.64151e-09	1.24245	2.37532	8.27893e-10	1.91511	2.37532	7.34048e-07	1.79884	2.37532	3.54734e-08	2.24383	2.37532	0.147619	2.46359	2.37532	0.111207	2.25113	2.37532	0.186002
F09	Tyr-Glu	2.59258	3.96604	1.51319e-09	1.82102	3.96604	7.79049e-10	6.25679	3.96604	8.79719e-10	2.74335	3.96604	2.58371e-09	2.55711	3.96604	1.26396e-09	2.19941	3.96604	8.27893e-10	2.20089	3.96604	8.27893e-10	2.4359	3.96604	8.79719e-10	2.67683	3.96604	1.81009e-09	2.84977	3.96604	6.95667e-09	2.88229	3.96604	9.26294e-09	4.27022	3.96604	0.00164973
F10	Tyr-Gly	1.94276	2.81357	1.45765e-08	2.56754	2.81357	0.0171089	3.7145	2.81357	4.91907e-09	1.92451	2.81357	1.45765e-08	2.25971	2.81357	3.28034e-07	1.34306	2.81357	6.95667e-09	1.63493	2.81357	1.45765e-08	1.85155	2.81357	1.45765e-08	2.23121	2.81357	1.28942e-07	2.26769	2.81357	4.22971e-07	2.14114	2.81357	3.74722e-08	2.92212	2.81357	0.0756994
F11	Tyr-His	1.71239	2.79511	1.42521e-09	1.6306	2.79511	1.05491e-09	3.93651	2.79511	9.34705e-10	1.83718	2.79511	2.74071e-09	1.96616	2.79511	6.56771e-09	1.41249	2.79511	8.27893e-10	1.43661	2.79511	8.27893e-10	1.77846	2.79511	1.60646e-09	1.97665	2.79511	7.368e-09	2.01125	2.79511	1.23058e-08	2.04481	2.79511	2.41079e-08	3.451	2.79511	6.80736e-08
F12	Tyr-Ile	1.43526	2.04286	5.19659e-08	1.42676	2.04286	4.66165e-08	2.60541	2.04286	5.21277e-09	1.42907	2.04286	4.92208e-08	1.36261	2.04286	2.84633e-08	1.07818	2.04286	7.368e-09	1.1887	2.04286	1.63112e-08	1.43989	2.04286	5.48592e-08	1.71891	2.04286	6.69693e-05	1.52259	2.04286	2.96134e-07	2.02961	2.04286	0.720964	2.23674	2.04286	0.00294703
G01	Tyr-Leu	1.44017	2.25532	2.16346e-09	1.12867	2.25532	8.27893e-10	2.80425	2.25532	4.92208e-08	1.61534	2.25532	3.0078e-08	1.39182	2.25532	1.34223e-09	1.21824	2.25532	8.79719e-10	1.3292	2.25532	1.05491e-09	0.788645	2.25532	7.79049e-10	1.69143	2.25532	9.38412e-08	1.83013	2.25532	3.2733e-06	2.102	2.25532	0.134586	2.77334	2.25532	9.38412e-08
G02	Tyr-Lys	1.55132	2.23832	1.54202e-08	1.0402	2.23832	1.05491e-09	3.28971	2.23832	7.79049e-10	1.745	2.23832	9.89673e-08	1.55982	2.23832	1.54202e-08	1.71477	2.23832	4.92208e-08	1.53526	2.23832	1.54202e-08	1.5362	2.23832	1.54202e-08	1.51069	2.23832	1.54202e-08	1.81869	2.23832	7.34048e-07	2.16164	2.23832	0.499212	3.17539	2.23832	1.12054e-09
G03	Tyr-Phe	1.97293	2.96584	1.12054e-09	1.61762	2.96584	7.79049e-10	3.92405	2.96584	3.67592e-09	2.27838	2.96584	7.99582e-08	1.81502	2.96584	8.27893e-10	1.45451	2.96584	7.79049e-10	1.61762	2.96584	7.79049e-10	1.97813	2.96584	1.12054e-09	2.08202	2.96584	2.16346e-09	2.375	2.96584	9.39688e-07	2.40201	2.96584	1.52957e-06	3.43575	2.96584	8.20305e-06
G04	Tyr-Trp	1.47629	2.07816	1.42521e-09	1.1761	2.07816	7.79049e-10	2.55531	2.07816	1.82458e-08	1.90118	2.07816	0.00687337	1.48824	2.07816	1.51319e-09	1.26347	2.07816	8.27893e-10	1.30977	2.07816	8.27893e-10	1.53677	2.07816	3.67592e-09	1.77349	2.07816	1.07309e-05	1.68239	2.07816	1.35912e-07	2.14461	2.07816	0.11339	2.42165	2.07816	8.10486e-07
G05	Tyr-Tyr	1.51321	2.4512	8.27893e-10	1.27605	2.4512	7.79049e-10	3.20074	2.4512	4.3792e-09	1.93442	2.4512	2.53833e-07	1.67426	2.4512	1.60646e-09	1.34419	2.4512	7.79049e-10	1.37073	2.4512	7.79049e-10	1.72912	2.4512	2.29555e-09	1.81054	2.4512	1.03803e-08	1.95832	2.4512	4.92124e-07	2.03796	2.4512	1.52761e-05	2.7574	2.4512	0.000126924
G06	Tyr-Val	1.0102	1.64308	7.79049e-10	0.911162	1.64308	7.79049e-10	2.25995	1.64308	8.79719e-10	1.12657	1.64308	9.34705e-10	1.15628	1.64308	1.26396e-09	0.87526	1.64308	7.79049e-10	0.920446	1.64308	7.79049e-10	1.22314	1.64308	4.3792e-09	1.28999	1.64308	6.11213e-08	1.53078	1.64308	0.0756994	1.51344	1.64308	0.0345095	1.9455	1.64308	3.63239e-07
G07	Val-Ala	1.46406	2.11219	3.46693e-09	1.14848	2.11219	7.79049e-10	3.72394	2.11219	7.79049e-10	1.31317	2.11219	9.93037e-10	1.38818	2.11219	1.51319e-09	1.139	2.11219	7.79049e-10	1.19159	2.11219	7.79049e-10	1.73911	2.11219	1.74136e-05	1.73048	2.11219	1.33902e-05	2.2504	2.11219	0.0124123	1.98053	2.11219	0.235088	2.67462	2.11219	3.35782e-08
G08	Val-Arg	1.20326	1.86737	9.34705e-10	1.29545	1.86737	1.60646e-09	2.66784	1.86737	7.79049e-10	1.37169	1.86737	5.52349e-09	1.27535	1.86737	1.26396e-09	1.18802	1.86737	8.79719e-10	1.07434	1.86737	7.79049e-10	1.28228	1.86737	1.34223e-09	1.61429	1.86737	0.000226421	1.49091	1.86737	2.06417e-07	1.55121	1.86737	4.32831e-06	2.44812	1.86737	2.29555e-09
G09	Val-Asn	1.30233	1.96696	9.93037e-10	1.49953	1.96696	2.84633e-08	3.19216	1.96696	7.79049e-10	1.18319	1.96696	7.79049e-10	1.19059	1.96696	8.27893e-10	1.06898	1.96696	7.79049e-10	1.08788	1.96696	7.79049e-10	1.48474	1.96696	2.04023e-08	1.63839	1.96696	2.67888e-05	1.80766	1.96696	0.0652158	1.77972	1.96696	0.0284305	2.66301	1.96696	2.58371e-09
G10	Val-Asp	1.40765	2.26666	8.79719e-10	1.56793	2.26666	2.29555e-09	3.22826	2.26666	1.81009e-09	1.73575	2.26666	4.4146e-08	1.65467	2.26666	6.95667e-09	1.35862	2.26666	8.27893e-10	1.43122	2.26666	9.93037e-10	1.47176	2.26666	1.12054e-09	1.7961	2.26666	3.63239e-07	2.10912	2.26666	0.134586	1.85078	2.26666	3.59407e-06	2.69273	2.26666	1.20023e-06
G11	Val-Glu	1.6145	2.43394	1.19015e-09	1.3027	2.43394	7.79049e-10	3.3391	2.43394	9.34705e-10	1.95889	2.43394	6.64579e-07	1.74398	2.43394	3.89717e-09	1.47005	2.43394	8.27893e-10	1.32032	2.43394	7.79049e-10	1.69201	2.43394	2.29555e-09	1.74046	2.43394	3.89717e-09	2.08044	2.43394	6.69693e-05	2.31738	2.43394	0.209506	2.71902	2.43394	0.000126924
G12	Val-Gln	2.06715	3.09648	5.21277e-09	1.80221	3.09648	1.26396e-09	3.75673	3.09648	2.06417e-07	2.61765	3.09648	0.000381725	2.69698	3.09648	0.00467798	2.49946	3.09648	8.97467e-06	1.86488	3.09648	1.34223e-09	2.26467	3.09648	8.89725e-08	2.59544	3.09648	0.000209846	2.89449	3.09648	0.124815	3.55446	3.09648	5.44951e-06	3.10232	3.09648	0.831817
H01	Val-Gly	0.936427	1.23878	2.24402e-06	1.15841	1.23878	0.451477	1.64423	1.23878	5.19659e-08	0.748631	1.23878	1.92113e-09	0.914483	1.23878	5.44154e-07	0.606253	1.23878	8.27893e-10	0.619011	1.23878	8.79719e-10	0.935406	1.23878	2.13972e-06	1.24262	1.23878	0.238916	1.28548	1.23878	0.0379444	1.05329	1.23878	0.00228509	1.67026	1.23878	2.41079e-08
H02	Val-His	1.54803	2.25625	6.56771e-09	1.96207	2.25625	0.00214243	3.54642	2.25625	1.05491e-09	1.77644	2.25625	1.0886e-06	1.63196	2.25625	3.35782e-08	1.00323	2.25625	7.79049e-10	1.3979	2.25625	1.60646e-09	1.58677	2.25625	1.45765e-08	1.82567	2.25625	6.54166e-06	1.90638	2.25625	0.000209846	1.78451	2.25625	1.60514e-06	2.76998	2.25625	3.63239e-07
H03	Val-Ile	1.46345	2.18801	2.90698e-09	1.86771	2.18801	0.00114131	2.88951	2.18801	2.28055e-08	1.41173	2.18801	1.70531e-09	1.38945	2.18801	1.34223e-09	0.97484	2.18801	7.79049e-10	1.16026	2.18801	8.27893e-10	1.69662	2.18801	6.32265e-07	1.71015	2.18801	1.03661e-06	1.92342	2.18801	0.0114336	1.94252	2.18801	0.0210474	2.5497	2.18801	1.59592e-05
H04	Val-Leu	1.39994	2.09008	1.37778e-08	1.62731	2.09008	6.54166e-06	3.28142	2.09008	2.03879e-09	1.65492	2.09008	1.89938e-05	1.60782	2.09008	3.76554e-06	1.04833	2.09008	7.79049e-10	1.36908	2.09008	6.19993e-09	1.59889	2.09008	2.71218e-06	1.31793	2.09008	1.92113e-09	1.73287	2.09008	0.000548512	1.61107	2.09008	3.76554e-06	2.73817	2.09008	8.43488e-08
H05	Val-Lys	1.27411	2.0446	1.12054e-09	1.10063	2.0446	7.79049e-10	3.48042	2.0446	8.27893e-10	1.54333	2.0446	1.04364e-07	1.4368	2.0446	5.85221e-09	1.07472	2.0446	7.79049e-10	1.53397	2.0446	6.80736e-08	1.82335	2.0446	0.011752	1.47927	2.0446	1.37778e-08	1.82839	2.0446	0.0142091	1.69378	2.0446	3.91742e-05	2.51223	2.0446	2.41077e-07
H06	Val-Met	1.93668	2.74134	1.30216e-08	1.54889	2.74134	8.79719e-10	4.44718	2.74134	8.27893e-10	1.98711	2.74134	3.35782e-08	1.93443	2.74134	1.30216e-08	1.2093	2.74134	7.79049e-10	1.90529	2.74134	8.749e-09	2.2617	2.74134	2.45952e-05	2.29756	2.74134	0.000108405	2.77052	2.74134	0.3797	2.6181	2.74134	0.384959	3.72877	2.74134	3.08307e-09
H07	Val-Phe	1.49932	2.37292	1.81009e-09	1.29828	2.37292	8.79719e-10	3.29512	2.37292	4.64151e-09	1.62602	2.37292	5.21277e-09	1.53142	2.37292	2.29555e-09	1.01024	2.37292	7.79049e-10	1.36755	2.37292	9.93037e-10	1.68937	2.37292	2.54824e-08	1.5424	2.37292	2.29555e-09	2.16915	2.37292	0.094916	1.94785	2.37292	4.43936e-05	2.81956	2.37292	2.46746e-06
H08	Val-Pro	1.07788	1.57352	1.51319e-09	0.823915	1.57352	7.79049e-10	2.31057	1.57352	2.58371e-09	1.03228	1.57352	9.93037e-10	1.01478	1.57352	8.79719e-10	0.665919	1.57352	7.79049e-10	0.985623	1.57352	8.27893e-10	1.19346	1.57352	4.18026e-08	0.92147	1.57352	7.79049e-10	1.68388	1.57352	0.00453881	1.31911	1.57352	0.000180055	1.39917	1.57352	0.0305924
H09	Val-Ser	1.07502	1.72242	4.13135e-09	0.937158	1.72242	1.19015e-09	2.33289	1.72242	1.54202e-08	1.09073	1.72242	5.21277e-09	1.10145	1.72242	6.19993e-09	0.810013	1.72242	8.27893e-10	0.977873	1.72242	1.51319e-09	1.29145	1.72242	9.39688e-07	1.46574	1.72242	0.00182077	1.52431	1.72242	0.0238916	1.57217	1.72242	0.127205	1.80789	1.72242	0.0205153
H10	Val-Tyr	0.752043	1.49932	7.79049e-10	0.812963	1.49932	1.05491e-09	2.27766	1.49932	6.19993e-09	0.89594	1.49932	1.26396e-09	1.2352	1.49932	0.000294626	0.871782	1.49932	1.19015e-09	0.801409	1.49932	9.34705e-10	1.06452	1.49932	6.11213e-08	0.815589	1.49932	1.12054e-09	1.32815	1.49932	0.0478248	1.29927	1.49932	0.00840518	1.53822	1.49932	0.0407077
H11	Val-Val	0.934155	1.47957	1.60646e-09	0.787351	1.47957	8.27893e-10	2.65566	1.47957	8.27893e-10	1.06336	1.47957	3.54734e-08	1.03917	1.47957	1.45765e-08	0.707626	1.47957	7.79049e-10	0.784052	1.47957	8.27893e-10	1.26735	1.47957	0.00207421	0.973192	1.47957	3.67592e-09	1.37896	1.47957	0.369316	1.2547	1.47957	0.000995597	1.63903	1.47957	0.000703271
