# Supplementary material for: Abnormalities in the genes that encode Large Amino Acid Transporters increase the risk of Autism Spectrum Disorder
Source: Mol Genet Genomic Med. 2019 Nov 7;8(1):e1036. doi: 10.1002/mgg3.1036 (PMC6978257; doi:10.1002/mgg3.1036)
Supplement: Supplementary file 3 [file MGG3-8-e1036-s003.xlsx]

## Sheet: PM2
well	substrate	Patient Average	Control Average	P value	Adj_p-value_BH	Note			LAT-related amino acids (all lower than controls)	Wells not containing LAT-related amino acids (all lower than controls)	Well containing LAT related amino acids only (either alone or as both first and second amino acid of dipeptides)	Well containing LAT related amino acids only in the first position of dipeptides)	Well containing LAT related amino acids only in the second position of dipeptides)
A04	Tween20	0.359979	0.535014	6.18668e-06	0.000198	Patient average is lower than control average			Trp: 25/26 (96.2%)	105/115 (91.3%)	43/49 (87.8%)	82/97 (84.5%)	90/95 (94.7%)
A06	Tween80	0.344929	0.515675	7.13525e-06	0.000198	Patient average is lower than control average			Ile: 23/25 (92%)
F07	Arg-Tyr	0.988888	1.27037	1.12791e-05	0.000198	Patient average is lower than control average			Leu: 28/31 (90.3%)
A05	Tween40	0.300171	0.429662	1.16755e-05	0.000198	Patient average is lower than control average			Phe: 27/27 (100%)
G01	Asp-Glu	1.44451	1.79666	1.59385e-05	0.000198	Patient average is lower than control average			Tyr: 26/27 (96.3%)
G07	Asp-Trp	1.71352	2.12435	1.59385e-05	0.000198	Patient average is lower than control average			Val: 32/34 (94.1%)
E04	Ala-Trp	1.67464	2.05893	1.64931e-05	0.000198	Patient average is lower than control average			His: 19/22 (86.4%)
G06	Asp-Phe	1.34057	1.66084	1.64931e-05	0.000198	Patient average is lower than control average
E07	Arg-Ala	1.14972	1.42809	2.02369e-05	0.000215467	Patient average is lower than control average
F09	Asn-Glu	1.77395	2.22145	2.39606e-05	0.0002304	Patient average is lower than control average
G11	Glu-Glu	1.20319	1.44857	3.45738e-05	0.0002976	Patient average is lower than control average
B01	L-AsparticAcid	1.20301	1.46245	4.35143e-05	0.0002976	Patient average is lower than control average
G08	Asp-Val	1.20733	1.49835	4.35143e-05	0.0002976	Patient average is lower than control average
E06	Ala-Val	1.15602	1.43764	4.79811e-05	0.0002976	Patient average is lower than control average
D04	Ala-Glu	1.47041	1.82917	4.95612e-05	0.0002976	Patient average is lower than control average
F04	Arg-Phe	1.1163	1.41835	4.95643e-05	0.0002976	Patient average is lower than control average
D12	Ala-Phe	1.11279	1.37882	6.45952e-05	0.0003648	Patient average is lower than control average
A03	NegativeControl	1.13704	1.34791	0.000103009	0.000505263	Patient average is lower than control average
G09	Glu-Ala	1.88801	2.28409	0.000149159	0.000505263	Patient average is lower than control average
B06	Glycine	1.56822	1.88355	0.000163422	0.000768	Patient average is lower than control average
D08	Ala-Ile	1.82017	2.26225	0.000168446	0.000768	Patient average is lower than control average
A01	NegativeControl	1.19831	1.42111	0.000184433	0.000768	Patient average is lower than control average
E01	Ala-Pro	1.14026	1.39974	0.000184443	0.000768	Patient average is lower than control average
D06	Ala-Gly	1.54501	1.8881	0.00023433	0.000768	Patient average is lower than control average
F11	Asp-Ala	1.52196	1.80459	0.00023433	0.000768	Patient average is lower than control average
D05	Ala-Gln	3.51626	4.4146	0.00030548	0.00106667	Patient average is lower than control average
D01	Ala-Arg	1.08355	1.25207	0.000323811	0.00106667	Patient average is lower than control average
F05	Arg-Ser	1.40941	1.67812	0.000368927	0.00128	Patient average is lower than control average
D10	Ala-Lys	1.1368	1.36985	0.000385228	0.00128	Patient average is lower than control average
C03	L-Phenylalanine	1.45448	1.76002	0.000444576	0.00128	Patient average is lower than control average
E03	Ala-Thr	0.920333	1.11676	0.000470613	0.00145455	Patient average is lower than control average
F08	Arg-Val	1.81854	2.17388	0.000470613	0.00145455	Patient average is lower than control average
E05	Ala-Tyr	1.57743	1.89004	0.000542036	0.00145455	Patient average is lower than control average
H08	Gly-Ala	1.28101	1.48079	0.000573347	0.0016	Patient average is lower than control average
H02	Glu-Trp	1.0341	1.21744	0.000589627	0.0016	Patient average is lower than control average
H05	Gln-Glu	2.09855	2.53468	0.000606336	0.0016	Patient average is lower than control average
H03	Glu-Tyr	1.81018	2.15983	0.000668321	0.00176842	Patient average is lower than control average
B03	L-GlutamicAcid	2.1212	2.49304	0.000736254	0.00176842	Patient average is lower than control average
G05	Asp-Lys	1.91685	2.26319	0.000916131	0.00221538	Patient average is lower than control average
C08	D-Threonine	1.14837	1.3629	0.00116666	0.00280976	Patient average is lower than control average
B04	D-GlutamicAcid	1.79684	2.08845	0.00123034	0.00280976	Patient average is lower than control average
A02	NegativeControl	1.9472	2.23633	0.00140381	0.00312558	Patient average is lower than control average
C06	D-Serine	1.25995	1.47699	0.00144117	0.00312558	Patient average is lower than control average
C04	L-Proline	2.20767	2.63205	0.00164173	0.00349091	Patient average is lower than control average
C07	L-Threonine	1.7372	2.04256	0.00177408	0.00384	Patient average is lower than control average
G04	Asp-Leu	1.95139	2.26939	0.00217642	0.0045913	Patient average is lower than control average
D09	Ala-Leu	1.88542	2.18977	0.00240751	0.00470204	Patient average is lower than control average
E09	Arg-Asp	1.23007	1.46292	0.00240751	0.00470204	Patient average is lower than control average
F02	Arg-Lys	1.29308	1.4881	0.00240751	0.00470204	Patient average is lower than control average
C01	L-Methionine	2.61993	3.00672	0.00259535	0.004992	Patient average is lower than control average
C02	L-Ornithine	1.32113	1.55079	0.00272791	0.00508235	Patient average is lower than control average
F01	Arg-Leu	1.12175	1.30923	0.00279649	0.00516923	Patient average is lower than control average
H04	Glu-Val	1.38689	1.58083	0.00332234	0.00597736	Patient average is lower than control average
C05	L-Serine	1.28723	1.48582	0.00348832	0.00622222	Patient average is lower than control average
G02	Asp-Gln	3.45409	4.10772	0.00375147	0.00651429	Patient average is lower than control average
B05	L-Glutamine	3.40521	4.00709	0.00384312	0.00651429	Patient average is lower than control average
E11	Arg-Glu	1.57069	1.80674	0.00403254	0.00673684	Patient average is lower than control average
G03	Asp-Gly	2.29142	2.65679	0.00443688	0.00728276	Patient average is lower than control average
F03	Arg-Met	2.76064	3.20349	0.00465275	0.00764746	Patient average is lower than control average
E12	Arg-Ile	1.55751	1.74524	0.00476414	0.00768	Patient average is lower than control average
D03	Ala-Asp	2.02926	2.32717	0.00535794	0.00849836	Patient average is lower than control average
B02	D-AsparticAcid	1.87576	2.15402	0.0060178	0.00929032	Patient average is lower than control average
H11	Gly-Asp	1.37458	1.54246	0.00615865	0.00944762	Patient average is lower than control average
C11	L-Valine	1.79696	2.04109	0.0067506	0.0100431	Patient average is lower than control average
H01	Glu-Ser	1.363	1.55446	0.0067506	0.0100431	Patient average is lower than control average
E08	Arg-Arg	1.39269	1.60426	0.00756219	0.0110328	Patient average is lower than control average
F10	Asn-Val	1.16516	1.33362	0.00773464	0.0110328	Patient average is lower than control average
A10	D-Alanine	0.945683	1.06904	0.00855481	0.0121412	Patient average is lower than control average
A08	L-Alaninamide	1.05223	1.17041	0.0100964	0.0138514	Patient average is lower than control average
B12	L-Lysine	1.54898	1.71891	0.0100964	0.0138514	Patient average is lower than control average
D02	Ala-Asn	1.46061	1.67027	0.0110157	0.0148732	Patient average is lower than control average
H09	Gly-Arg	0.82668	0.912738	0.0122689	0.0164	Patient average is lower than control average
B07	L-Histidine	1.23157	1.34155	0.0125342	0.0164384	Patient average is lower than control average
D07	Ala-His	1.16255	1.31318	0.0130794	0.0169946	Patient average is lower than control average
F12	Asp-Asp	1.21773	1.34253	0.0175248	0.0224	Patient average is lower than control average
F06	Arg-Trp	1.31571	1.46364	0.0180714	0.0228632	Patient average is lower than control average
H07	Gln-Gly	1.80477	1.96009	0.0202083	0.0251844	Patient average is lower than control average
G12	Glu-Gly	1.28689	1.42768	0.0288102	0.0354462	Patient average is lower than control average
C12	Ala-Ala	1.44541	1.60669	0.0293685	0.0357266	Patient average is lower than control average
A07	Gelatin	1.15533	1.27155	0.0311027	0.0371122	Patient average is lower than control average
A09	L-Alanine	1.51923	1.62274	0.0313993	0.0371122	Patient average is lower than control average
C10	L-Tyrosine	1.22164	1.33616	0.0316989	0.0371122	Patient average is lower than control average
D11	Ala-Met	1.86358	2.05747	0.0368375	0.0425639	Patient average is lower than control average
B09	Hydroxy-L-Proline	1.88568	2.02852	0.0396621	0.0453714	Patient average is lower than control average
E02	Ala-Ser	1.75162	2.02402	0.0415184	0.0468706	Patient average is lower than control average
H06	Gln-Gln	2.34825	2.5902	0.0450476	0.0502326	Patient average is lower than control average
A11	L-Arginine	0.900489	0.976276	0.0483931	0.0534069	Patient average is lower than control average
B10	L-Isoleucine	1.85408	2.00327	0.0650251	0.0709091	Patient average is lower than control average
G10	Glu-Asp	2.08422	2.27909	0.0820343	0.0884494	Patient average is lower than control average
A12	L-Asparagine	0.998957	1.05854	0.112408	0.119893	Patient average is lower than control average
E10	Arg-Gln	2.23184	2.33445	0.142589	0.150435	Patient average is lower than control average
B08	L-Homoserine	1.36689	1.43482	0.201675	0.21047	Patient average is lower than control average
B11	L-Leucine	1.57687	1.65515	0.204366	0.210994	Patient average is lower than control average
C09	L-Tryptophan	1.33573	1.39353	0.241719	0.246843	Patient average is lower than control average
H10	Gly-Asn	1.07029	1.09133	0.455444	0.460194	Patient average is lower than control average
H12	D-(+)-Glucose	4.33254	4.06523	0.577572	0.5776	Patient average is higher than control average

## Sheet: PM3
well	substrate	Patient Average	Control Average	P value	Adj_p-value_BH	Note
A08	Gly-Lys	0.974823	1.27377	1.00224e-06	9.6e-05	Patient average is lower than control average
H04	Met-Pro	2.20174	2.7743	8.22324e-06	0.00027648	Patient average is lower than control average
F10	Lys-Phe	1.76416	2.26973	9.14028e-06	0.00027648	Patient average is lower than control average
D06	Ile-Trp	2.013	2.4944	1.29608e-05	0.00027648	Patient average is lower than control average
B03	Gly-Tyr	1.3841	1.77547	1.43753e-05	0.00027648	Patient average is lower than control average
D04	Ile-Pro	1.16871	1.44975	2.3959e-05	0.000375771	Patient average is lower than control average
D05	Ile-Ser	1.00455	1.2424	2.73982e-05	0.000375771	Patient average is lower than control average
E11	Leu-Tyr	1.67936	2.051	3.81693e-05	0.0004584	Patient average is lower than control average
B01	Gly-Thr	1.17917	1.47579	4.95643e-05	0.000476509	Patient average is lower than control average
A03	NegativeControl	1.29883	1.60362	5.45993e-05	0.000476509	Patient average is lower than control average
F02	Lys-Arg	1.89205	2.31951	5.46162e-05	0.000476509	Patient average is lower than control average
D03	Ile-Phe	1.1938	1.48239	8.80799e-05	0.000533333	Patient average is lower than control average
E04	Leu-Ile	2.14935	2.61293	0.000103009	0.000533333	Patient average is lower than control average
C03	His-Trp	1.14867	1.40877	0.000106268	0.000533333	Patient average is lower than control average
C06	Ile-Ala	1.15886	1.39927	0.00011664	0.000533333	Patient average is lower than control average
F08	Lys-Lys	1.29634	1.56059	0.00011664	0.000533333	Patient average is lower than control average
D07	Ile-Tyr	1.64364	2.00107	0.000144663	0.000533333	Patient average is lower than control average
A07	Gly-Leu	1.70256	2.06999	0.000149143	0.000533333	Patient average is lower than control average
H11	Phe-Glu	1.60755	1.95622	0.000158531	0.000768	Patient average is lower than control average
A10	Gly-Phe	1.25652	1.56774	0.000163422	0.000768	Patient average is lower than control average
E08	Leu-Pro	1.35206	1.6228	0.000173624	0.000768	Patient average is lower than control average
D08	Ile-Val	1.25526	1.51708	0.000173634	0.000768	Patient average is lower than control average
F09	Lys-Met	2.67619	3.20323	0.000184433	0.000768	Patient average is lower than control average
G08	Met-Glu	2.06783	2.48996	0.000207986	0.000768	Patient average is lower than control average
G03	Lys-Tyr	2.72742	3.33945	0.000227465	0.000768	Patient average is lower than control average
F04	Lys-Glu	1.59049	1.90719	0.000263781	0.000872727	Patient average is lower than control average
H03	Met-Phe	2.3069	2.78545	0.000271668	0.000872727	Patient average is lower than control average
G06	Met-Asp	1.88482	2.23956	0.000279775	0.000872727	Patient average is lower than control average
F03	Lys-Asp	2.07905	2.51164	0.000288109	0.000872727	Patient average is lower than control average
H10	Phe-Asp	1.13646	1.38217	0.00030548	0.000872727	Patient average is lower than control average
E07	Leu-Phe	1.66533	1.98258	0.000333349	0.000872727	Patient average is lower than control average
B02	Gly-Trp	1.38557	1.65177	0.000333382	0.000872727	Patient average is lower than control average
F01	Lys-Ala	1.08194	1.309	0.000343167	0.000872727	Patient average is lower than control average
G04	Lys-Val	2.04997	2.45972	0.000353273	0.00103784	Patient average is lower than control average
F06	Lys-Ile	2.22674	2.6052	0.000374306	0.00103784	Patient average is lower than control average
C01	His-Pro	1.45687	1.75186	0.00040801	0.00103784	Patient average is lower than control average
G07	Met-Gln	3.69284	4.2914	0.00040803	0.00103784	Patient average is lower than control average
F11	Lys-Pro	1.86817	2.22677	0.0004574	0.00123077	Patient average is lower than control average
G09	Met-Gly	1.76762	2.08887	0.00052701	0.00123077	Patient average is lower than control average
A11	Gly-Pro	1.15863	1.34499	0.000659144	0.00163902	Patient average is lower than control average
B07	His-Glu	1.36496	1.59477	0.000677585	0.00163902	Patient average is lower than control average
F07	Lys-Leu	1.17758	1.36063	0.000777858	0.00182857	Patient average is lower than control average
E03	Leu-His	1.42919	1.6933	0.000867692	0.00196364	Patient average is lower than control average
A06	Gly-Ile	1.38301	1.63145	0.000941199	0.00196364	Patient average is lower than control average
H09	Phe-Ala	1.12726	1.33007	0.000967066	0.00204255	Patient average is lower than control average
C08	Ile-Asn	1.75444	2.03422	0.00102061	0.00204255	Patient average is lower than control average
C10	Ile-Gly	1.797	2.12897	0.0010484	0.00204255	Patient average is lower than control average
C07	Ile-Arg	2.04009	2.34881	0.00123039	0.0024	Patient average is lower than control average
F05	Lys-Gly	2.20527	2.60707	0.0012972	0.00254694	Patient average is lower than control average
A01	NegativeControl	1.65594	1.95887	0.00136741	0.00263529	Patient average is lower than control average
C05	His-Val	1.41552	1.65562	0.00136741	0.00263529	Patient average is lower than control average
D01	Ile-Leu	1.22289	1.42927	0.00147937	0.00266667	Patient average is lower than control average
E05	Leu-Leu	1.29594	1.51861	0.00147937	0.00266667	Patient average is lower than control average
H02	Met-Met	1.5849	1.85906	0.00147937	0.00266667	Patient average is lower than control average
B04	Gly-Val	1.69368	1.98748	0.0015586	0.00274286	Patient average is lower than control average
A02	NegativeControl	1.53634	1.78791	0.00159967	0.00274286	Patient average is lower than control average
B06	His-Asp	1.90346	2.2113	0.00177401	0.00297931	Patient average is lower than control average
E06	Leu-Met	1.30131	1.52218	0.00182033	0.00297931	Patient average is lower than control average
E12	Leu-Val	1.52266	1.73193	0.00186769	0.00304	Patient average is lower than control average
C02	His-Ser	1.03446	1.24574	0.0019161	0.00304	Patient average is lower than control average
H08	Met-Val	1.55211	1.83722	0.00196574	0.00314754	Patient average is lower than control average
F12	Lys-Ser	1.398	1.6371	0.00212191	0.00325161	Patient average is lower than control average
E02	Leu-Gly	1.64238	1.9196	0.00240751	0.00365714	Patient average is lower than control average
D09	Leu-Ala	1.65412	1.92794	0.0024687	0.00375	Patient average is lower than control average
A09	Gly-Met	1.36202	1.59104	0.00266088	0.00398769	Patient average is lower than control average
H07	Met-Tyr	2.28193	2.66887	0.00276191	0.00407273	Patient average is lower than control average
D12	Leu-Asp	1.89172	2.10379	0.00290211	0.00415522	Patient average is lower than control average
G02	Lys-Trp	2.18526	2.48941	0.00301167	0.00417391	Patient average is lower than control average
G12	Met-Leu	1.96976	2.25724	0.00301167	0.00417391	Patient average is lower than control average
C04	His-Tyr	1.90063	2.29372	0.00324186	0.00438857	Patient average is lower than control average
A12	Gly-Ser	1.32916	1.55828	0.00332234	0.00446197	Patient average is lower than control average
G05	Met-Arg	3.61248	4.13699	0.00413026	0.00546667	Patient average is lower than control average
A04	Gly-Gly	1.67611	1.91818	0.00443688	0.00570811	Patient average is lower than control average
H05	Met-Thr	1.95399	2.23217	0.00443702	0.00570811	Patient average is lower than control average
E09	Leu-Ser	1.33757	1.55121	0.00454372	0.00576	Patient average is lower than control average
B08	His-Gly	1.93769	2.18241	0.00548447	0.00685714	Patient average is lower than control average
G01	Lys-Thr	1.15244	1.32045	0.00548464	0.00685714	Patient average is lower than control average
A05	Gly-His	1.27829	1.48371	0.00574582	0.00701538	Patient average is lower than control average
H01	Met-Lys	1.55525	1.83456	0.00601798	0.00729114	Patient average is lower than control average
E01	Leu-Glu	1.53048	1.75311	0.00630189	0.00746667	Patient average is lower than control average
G11	Met-Ile	2.2721	2.57406	0.00630208	0.00746667	Patient average is lower than control average
H06	Met-Trp	1.6503	1.84745	0.00667371	0.0078439	Patient average is lower than control average
B05	His-Ala	1.81812	2.07771	0.0067504	0.00786506	Patient average is lower than control average
C12	Ile-Ile	1.38483	1.54393	0.00698524	0.008	Patient average is lower than control average
B11	His-Lys	1.52097	1.71599	0.00884532	0.00993882	Patient average is lower than control average
D02	Ile-Met	2.03693	2.27954	0.0110154	0.0122791	Patient average is lower than control average
C11	Ile-His	1.75552	1.94698	0.0186343	0.0205241	Patient average is lower than control average
E10	Leu-Trp	2.17248	2.37393	0.0335493	0.0365455	Patient average is lower than control average
G10	Met-His	3.10402	3.40022	0.0368375	0.0396944	Patient average is lower than control average
D11	Leu-Asn	1.39592	1.52197	0.0426669	0.0455467	Patient average is lower than control average
B12	His-Met	2.09047	2.2718	0.0533309	0.0562286	Patient average is lower than control average
B10	His-Leu	1.57951	1.68329	0.0962666	0.100487	Patient average is lower than control average
D10	Leu-Arg	1.79072	1.8972	0.10409	0.107458	Patient average is lower than control average
C09	Ile-Gln	1.85902	1.93418	0.184826	0.188732	Patient average is lower than control average
B09	His-His	2.51947	2.55304	0.497662	0.502939	Patient average is lower than control average
H12	D-(+)-Glucose	6.24169	6.18851	0.679632	0.6796	Patient average is higher than control average

## Sheet: PM4
well	substrate	Patient Average	Control Average	P value	Adj_p-value_BH	Note
E10	Trp-Glu	2.08201	2.83661	9.38507e-08	6.304e-06	Patient average is lower than control average
A08	Phe-Pro	1.4792	1.99032	1.97312e-07	6.304e-06	Patient average is lower than control average
B09	Pro-lle	2.02144	2.7726	1.97312e-07	6.304e-06	Patient average is lower than control average
F09	Tyr-Glu	3.05613	3.96604	5.59081e-07	1.3056e-05	Patient average is lower than control average
A05	Phe-Ile	1.19596	1.54339	6.80126e-07	1.3056e-05	Patient average is lower than control average
C04	Pro-Tyr	2.34128	3.09356	1.41413e-06	2.256e-05	Patient average is lower than control average
A04	Phe-Gly	1.19939	1.6825	2.06241e-06	2.82514e-05	Patient average is lower than control average
F02	Trp-Phe	2.26001	2.7854	3.59417e-06	4.128e-05	Patient average is lower than control average
A03	NegativeControl	1.25202	1.56623	3.86686e-06	4.128e-05	Patient average is lower than control average
G05	Tyr-Tyr	1.93923	2.4512	6.64555e-06	5.712e-05	Patient average is lower than control average
A09	Phe-Ser	1.31821	1.66927	7.13633e-06	5.712e-05	Patient average is lower than control average
F04	Trp-Trp	1.61835	2.04824	7.13633e-06	5.712e-05	Patient average is lower than control average
D04	Ser-Pro	1.84417	2.3164	1.12783e-05	8.34462e-05	Patient average is lower than control average
E11	Trp-Gly	1.84775	2.23068	1.59374e-05	0.000109029	Patient average is lower than control average
C03	Pro-Trp	2.02875	2.53233	1.89063e-05	0.00012096	Patient average is lower than control average
D03	Ser-Phe	1.28125	1.61968	2.2399e-05	0.0001344	Patient average is lower than control average
C05	Pro-Val	2.12173	2.68951	2.3959e-05	0.000135529	Patient average is lower than control average
A11	Phe-Tyr	1.9262	2.38844	2.56237e-05	0.000136533	Patient average is lower than control average
C08	Ser-Asp	1.62983	2.00321	3.02804e-05	0.00014544	Patient average is lower than control average
F11	Tyr-His	2.22669	2.79511	3.02824e-05	0.00014544	Patient average is lower than control average
D06	Ser-Tyr	1.59035	1.9952	5.0368e-05	0.0002304	Patient average is lower than control average
A06	Phe-Met	1.47343	1.80715	6.21144e-05	0.0002592	Patient average is lower than control average
D11	Thr-Glu	1.83698	2.21366	6.21144e-05	0.0002592	Patient average is lower than control average
H07	Val-Phe	1.88348	2.37292	7.28568e-05	0.000288768	Patient average is lower than control average
F05	Trp-Tyr	1.90373	2.2882	7.52073e-05	0.000288768	Patient average is lower than control average
F08	Tyr-Gln	1.94159	2.37532	8.27012e-05	0.0003	Patient average is lower than control average
F06	Trp-Val	2.19518	2.63073	9.08916e-05	0.0003	Patient average is lower than control average
G03	Tyr-Phe	2.40775	2.96584	9.3777e-05	0.0003	Patient average is lower than control average
B07	Pro-Gly	2.45173	3.00117	9.3788e-05	0.0003	Patient average is lower than control average
D10	Thr-Asp	2.12862	2.54977	0.000109624	0.0003	Patient average is lower than control average
B02	Pro-Arg	2.12432	2.558	0.000136067	0.0003	Patient average is lower than control average
G06	Tyr-Val	1.35841	1.64308	0.000144671	0.0003	Patient average is lower than control average
E04	Thr-Phe	2.21714	2.67745	0.000158531	0.000564706	Patient average is lower than control average
A07	Phe-Phe	1.43119	1.74083	0.000190082	0.000564706	Patient average is lower than control average
C02	Pro-Ser	1.10354	1.3634	0.000271668	0.000738462	Patient average is lower than control average
H08	Val-Pro	1.27206	1.57352	0.000271668	0.000738462	Patient average is lower than control average
A02	NegativeControl	1.45808	1.72795	0.000296646	0.000738462	Patient average is lower than control average
E05	Thr-Pro	2.07141	2.51418	0.000301032	0.000738462	Patient average is lower than control average
F10	Tyr-Gly	2.34747	2.81357	0.00030548	0.000738462	Patient average is lower than control average
A01	NegativeControl	1.489	1.76744	0.000385209	0.000872727	Patient average is lower than control average
B05	Pro-Glu	1.53604	1.85876	0.000396485	0.000872727	Patient average is lower than control average
E09	Trp-Asp	2.6217	3.09949	0.00040801	0.000872727	Patient average is lower than control average
H05	Val-Lys	1.68835	2.0446	0.00040803	0.000872727	Patient average is lower than control average
B03	Pro-Asn	2.2301	2.65117	0.000444576	0.000872727	Patient average is lower than control average
D01	Ser-Leu	1.32244	1.59321	0.000498068	0.00106667	Patient average is lower than control average
C09	Ser-Glu	1.97504	2.37125	0.000557513	0.00125217	Patient average is lower than control average
E01	Thr-Gly	1.30533	1.56099	0.000659144	0.00137143	Patient average is lower than control average
E12	Trp-Leu	1.40247	1.61629	0.000677707	0.00137143	Patient average is lower than control average
B06	Pro-Gln	4.37703	5.27424	0.000716235	0.00137143	Patient average is lower than control average
D02	Ser-Met	2.21105	2.62614	0.000821637	0.001536	Patient average is lower than control average
H03	Val-Ile	1.81221	2.18801	0.000867692	0.00166154	Patient average is lower than control average
B08	Pro-Hyp	2.21014	2.58598	0.000941239	0.00166154	Patient average is lower than control average
F12	Tyr-Ile	1.75852	2.04286	0.000993505	0.00174545	Patient average is lower than control average
B04	Pro-Asp	2.72945	3.22272	0.00102057	0.00174545	Patient average is lower than control average
F03	Trp-Ser	2.09681	2.43032	0.0010484	0.00174545	Patient average is lower than control average
G11	Val-Glu	2.08243	2.43394	0.00107689	0.00182069	Patient average is lower than control average
H10	Val-Tyr	1.20999	1.49932	0.00107689	0.00182069	Patient average is lower than control average
G01	Tyr-Leu	1.88549	2.25532	0.0011061	0.00182069	Patient average is lower than control average
F07	Tyr-Ala	1.73093	2.05669	0.00126341	0.00208	Patient average is lower than control average
E06	Thr-Ser	1.39265	1.6352	0.00133193	0.00208	Patient average is lower than control average
D05	Ser-Ser	1.14495	1.31913	0.00140381	0.00216774	Patient average is lower than control average
B10	Pro-Leu	1.7865	2.043	0.00144111	0.00216774	Patient average is lower than control average
D07	Ser-Val	2.16388	2.53693	0.00151851	0.00228571	Patient average is lower than control average
C11	Ser-Gly	1.30789	1.54271	0.00177408	0.0027	Patient average is lower than control average
B01	Pro-Ala	1.71145	2.04464	0.00206851	0.00310154	Patient average is lower than control average
B11	Pro-Lys	2.16064	2.46622	0.00266088	0.00375652	Patient average is lower than control average
C07	Ser-Asn	1.78286	2.05177	0.00272772	0.00375652	Patient average is lower than control average
E07	Trp-Ala	1.74813	1.97894	0.00272791	0.00375652	Patient average is lower than control average
H04	Val-Leu	1.75991	2.09008	0.00272791	0.00375652	Patient average is lower than control average
B12	Pro-Phe	1.79502	2.08491	0.00279629	0.00384	Patient average is lower than control average
C01	Pro-Pro	1.41227	1.66795	0.00316348	0.00432676	Patient average is lower than control average
D08	Thr-Ala	2.23821	2.53663	0.0034043	0.00453333	Patient average is lower than control average
E02	Thr-Leu	2.7096	3.10458	0.00366181	0.00486575	Patient average is lower than control average
G08	Val-Arg	1.64007	1.86737	0.00413012	0.00531892	Patient average is lower than control average
G10	Val-Asp	1.97331	2.26666	0.00511293	0.00644211	Patient average is lower than control average
H02	Val-His	1.94235	2.25625	0.00511293	0.00644211	Patient average is lower than control average
E03	Thr-Met	3.2031	3.69067	0.00535811	0.00673247	Patient average is lower than control average
C06	Ser-Ala	1.201	1.37681	0.00561386	0.00689231	Patient average is lower than control average
F01	Trp-Lys	1.6311	1.85817	0.00630208	0.0076557	Patient average is lower than control average
E08	Trp-Arg	1.28797	1.43148	0.00667351	0.00794074	Patient average is lower than control average
H09	Val-Ser	1.45973	1.72242	0.00667371	0.00794074	Patient average is lower than control average
G02	Tyr-Lys	1.97623	2.23832	0.00698503	0.00819512	Patient average is lower than control average
G09	Val-Asn	1.72073	1.96696	0.00865084	0.0100627	Patient average is lower than control average
D12	Thr-Gln	2.96946	3.30794	0.0125338	0.0141176	Patient average is lower than control average
H11	Val-Val	1.27911	1.47957	0.0125338	0.0141176	Patient average is lower than control average
G07	Val-Ala	1.89139	2.11219	0.0139383	0.0155163	Patient average is lower than control average
C12	Ser-His	1.6226	1.83728	0.0142341	0.015669	Patient average is lower than control average
H06	Val-Met	2.42675	2.74134	0.0190174	0.0207273	Patient average is lower than control average
A10	Phe-Trp	1.6738	1.84128	0.0198043	0.0213573	Patient average is lower than control average
A12	Phe-Val	1.29671	1.446	0.0389392	0.0414933	Patient average is lower than control average
G12	Val-Gln	2.86555	3.09648	0.0566886	0.0598154	Patient average is lower than control average
C10	Ser-Gln	3.31735	3.61987	0.0672603	0.0702261	Patient average is lower than control average
H12	D-(+)-Glucose	4.7783	5.10896	0.0799851	0.0825806	Patient average is lower than control average
G04	Tyr-Trp	1.94272	2.07816	0.0847342	0.0865021	Patient average is lower than control average
D09	Thr-Arg	1.22541	1.29732	0.105713	0.106813	Patient average is lower than control average
H01	Val-Gly	1.12249	1.23878	0.166704	0.1667	Patient average is lower than control average
