# Supplementary material for: Abnormalities in the genes that encode Large Amino Acid Transporters increase the risk of Autism Spectrum Disorder
Source: Mol Genet Genomic Med. 2019 Nov 7;8(1):e1036. doi: 10.1002/mgg3.1036 (PMC6978257; doi:10.1002/mgg3.1036)
Supplement: Supplementary file 4 [file MGG3-8-e1036-s004.xlsx]

## Sheet: PM2
well	substrate	Patient Average	Control Average	P value	Adj_p-value_BH	Note			LAT-related amino acids (all lower than controls)	Wells not containing LAT-related amino acids (all lower than controls)	Well containing LAT related amino acids only (either alone or as both first and second amino acid of dipeptides)	Well containing LAT related amino acids only in the first position of dipeptides)	Well containing LAT related amino acids only in the second position of dipeptides)
A04	Tween20	0.389253	0.535014	0.000477365	0.00975016	Patient average is lower than control average			Trp: 16/26 (61.5%)	62/114 (54.4%)	23/49 (46.9%)	44/97 (45.4%)	50/95 (52.6%)
E04	Ala-Trp	1.69218	2.05893	0.00051331	0.00975016	Patient average is lower than control average			Ile: 13/25 (52%)
G01	Asp-Glu	1.5103	1.79666	0.000874836	0.00975016	Patient average is lower than control average			Leu: 5/31 (16.1%)
A06	Tween80	0.376406	0.515675	0.0010051	0.00975016	Patient average is lower than control average			Phe: 23/27 (85.2%)
F07	Arg-Tyr	1.03506	1.27037	0.00104036	0.00975016	Patient average is lower than control average			Tyr: 21/27 (77.8%)
G07	Asp-Trp	1.79779	2.12435	0.00104036	0.00975016	Patient average is lower than control average			Val: 15/34 (44.1%)
D12	Ala-Phe	1.17648	1.37882	0.00119315	0.00975016	Patient average is lower than control average			His: 5/22 (22.7%)
E07	Arg-Ala	1.19717	1.42809	0.00127709	0.00975016	Patient average is lower than control average
G11	Glu-Glu	1.25569	1.44857	0.00132107	0.00975016	Patient average is lower than control average
G06	Asp-Phe	1.39883	1.66084	0.00141317	0.00975016	Patient average is lower than control average
A05	Tween40	0.331426	0.429662	0.00146146	0.00975016	Patient average is lower than control average
F09	Asn-Glu	1.8587	2.22145	0.00161567	0.00975016	Patient average is lower than control average
D04	Ala-Glu	1.50566	1.82917	0.00167018	0.00975016	Patient average is lower than control average
E06	Ala-Val	1.18993	1.43764	0.00167029	0.00975016	Patient average is lower than control average
F04	Arg-Phe	1.1581	1.41835	0.00167029	0.00975016	Patient average is lower than control average
D05	Ala-Gln	3.54703	4.4146	0.00172659	0.00975016	Patient average is lower than control average
G08	Asp-Val	1.26917	1.49835	0.00172659	0.00975016	Patient average is lower than control average
A03	NegativeControl	1.15794	1.34791	0.0023177	0.0123611	Patient average is lower than control average
D08	Ala-Ile	1.88618	2.26225	0.00361261	0.0170636	Patient average is lower than control average
E01	Ala-Pro	1.17171	1.39974	0.00361261	0.0170636	Patient average is lower than control average
B01	L-AsparticAcid	1.25445	1.46245	0.00408815	0.0170636	Patient average is lower than control average
E03	Ala-Thr	0.927562	1.11676	0.00408815	0.0170636	Patient average is lower than control average
G09	Glu-Ala	1.96232	2.28409	0.00408815	0.0170636	Patient average is lower than control average
B06	Glycine	1.61892	1.88355	0.00434663	0.0173865	Patient average is lower than control average
E05	Ala-Tyr	1.58789	1.89004	0.00461983	0.0175826	Patient average is lower than control average
A01	NegativeControl	1.23198	1.42111	0.00476195	0.0175826	Patient average is lower than control average
H03	Glu-Tyr	1.85623	2.15983	0.00670839	0.0230081	Patient average is lower than control average
D06	Ala-Gly	1.57867	1.8881	0.00680796	0.0230081	Patient average is lower than control average
G02	Asp-Gln	3.47815	4.10772	0.0070098	0.0230081	Patient average is lower than control average
B05	L-Glutamine	3.41415	4.00709	0.00742968	0.0230081	Patient average is lower than control average
F08	Arg-Val	1.88089	2.17388	0.00742968	0.0230081	Patient average is lower than control average
H05	Gln-Glu	2.18397	2.53468	0.00787199	0.023616	Patient average is lower than control average
D01	Ala-Arg	1.10723	1.25207	0.00857935	0.0249581	Patient average is lower than control average
G05	Asp-Lys	1.95483	2.26319	0.00961168	0.0271389	Patient average is lower than control average
F05	Arg-Ser	1.45209	1.67812	0.0100259	0.0274996	Patient average is lower than control average
H02	Glu-Trp	1.07921	1.21744	0.0104564	0.0278837	Patient average is lower than control average
D10	Ala-Lys	1.19575	1.36985	0.0145357	0.0368099	Patient average is lower than control average
B03	L-GlutamicAcid	2.16878	2.49304	0.0149318	0.0368099	Patient average is lower than control average
H08	Gly-Ala	1.34256	1.48079	0.0153369	0.0368099	Patient average is lower than control average
F11	Asp-Ala	1.59577	1.80459	0.0153374	0.0368099	Patient average is lower than control average
C06	D-Serine	1.2933	1.47699	0.0157527	0.0368844	Patient average is lower than control average
C05	L-Serine	1.30372	1.48582	0.0166131	0.0379727	Patient average is lower than control average
C01	L-Methionine	2.67047	3.00672	0.0189467	0.0413383	Patient average is lower than control average
C03	L-Phenylalanine	1.51312	1.76002	0.0189467	0.0413383	Patient average is lower than control average
C04	L-Proline	2.27006	2.63205	0.0210152	0.0448324	Patient average is lower than control average
A02	NegativeControl	2.00871	2.23633	0.0238754	0.049827	Patient average is lower than control average
C07	L-Threonine	1.79715	2.04256	0.0257489	0.0525935	Patient average is lower than control average
C08	D-Threonine	1.20707	1.3629	0.0264002	0.0528004	Patient average is lower than control average
B04	D-GlutamicAcid	1.84625	2.08845	0.0306212	0.0599925	Patient average is lower than control average
D03	Ala-Asp	2.04401	2.32717	0.0362649	0.0682634	Patient average is lower than control average
E12	Arg-Ile	1.61436	1.74524	0.0362649	0.0682634	Patient average is lower than control average
D09	Ala-Leu	1.95808	2.18977	0.0408193	0.0753587	Patient average is lower than control average
G03	Asp-Gly	2.36025	2.65679	0.0427722	0.0774742	Patient average is lower than control average
E09	Arg-Asp	1.29467	1.46292	0.0448035	0.0782026	Patient average is lower than control average
F02	Arg-Lys	1.34472	1.4881	0.0448035	0.0782026	Patient average is lower than control average
F03	Arg-Met	2.82607	3.20349	0.0458494	0.0785989	Patient average is lower than control average
D02	Ala-Asn	1.46675	1.67027	0.0491109	0.0827131	Patient average is lower than control average
H04	Glu-Val	1.44661	1.58083	0.0513917	0.0850622	Patient average is lower than control average
G04	Asp-Leu	2.01159	2.26939	0.0537606	0.0874748	Patient average is lower than control average
H01	Glu-Ser	1.41055	1.55446	0.0600839	0.0961343	Patient average is lower than control average
E11	Arg-Glu	1.64712	1.80674	0.0627803	0.0988018	Patient average is lower than control average
F01	Arg-Leu	1.17869	1.30923	0.0745846	0.115486	Patient average is lower than control average
A10	D-Alanine	0.986872	1.06904	0.0769865	0.117313	Patient average is lower than control average
B12	L-Lysine	1.61884	1.71891	0.0845797	0.126869	Patient average is lower than control average
F10	Asn-Val	1.20901	1.33362	0.0863464	0.127527	Patient average is lower than control average
C02	L-Ornithine	1.39589	1.55079	0.0881428	0.128208	Patient average is lower than control average
D07	Ala-His	1.18836	1.31318	0.0918241	0.131569	Patient average is lower than control average
C12	Ala-Ala	1.47464	1.60669	0.095628	0.135004	Patient average is lower than control average
A08	L-Alaninamide	1.0969	1.17041	0.0975814	0.135765	Patient average is lower than control average
B02	D-AsparticAcid	1.9481	2.15402	0.0995589	0.136538	Patient average is lower than control average
H11	Gly-Asp	1.44831	1.54246	0.101576	0.137342	Patient average is lower than control average
B07	L-Histidine	1.26237	1.34155	0.1057	0.140933	Patient average is lower than control average
C11	L-Valine	1.90532	2.04109	0.121187	0.159369	Patient average is lower than control average
E02	Ala-Ser	1.7575	2.02402	0.125923	0.16336	Patient average is lower than control average
F12	Asp-Asp	1.25199	1.34253	0.133297	0.17062	Patient average is lower than control average
E08	Arg-Arg	1.48776	1.60426	0.143643	0.181443	Patient average is lower than control average
H09	Gly-Arg	0.865513	0.912738	0.146323	0.182428	Patient average is lower than control average
G12	Glu-Gly	1.34484	1.42768	0.163212	0.200876	Patient average is lower than control average
H07	Gln-Gly	1.8953	1.96009	0.166167	0.201924	Patient average is lower than control average
H06	Gln-Gln	2.44021	2.5902	0.175266	0.210319	Patient average is lower than control average
H12	D-(+)-Glucose	4.61567	4.06523	0.17838	0.211413	Patient average is lower than control average
A09	L-Alanine	1.58065	1.62274	0.186343	0.218157	Patient average is lower than control average
F06	Arg-Trp	1.36261	1.46364	0.232025	0.268367	Patient average is lower than control average
C10	L-Tyrosine	1.29148	1.33616	0.270093	0.308677	Patient average is lower than control average
A07	Gelatin	1.20223	1.27155	0.274338	0.309841	Patient average is lower than control average
B09	Hydroxy-L-Proline	1.96916	2.02852	0.30075	0.335721	Patient average is lower than control average
D11	Ala-Met	1.96362	2.05747	0.305311	0.336895	Patient average is lower than control average
A12	L-Asparagine	1.0375	1.05854	0.353437	0.385568	Patient average is lower than control average
B08	L-Homoserine	1.40338	1.43482	0.373962	0.403375	Patient average is lower than control average
A11	L-Arginine	0.951859	0.976276	0.4061	0.433174	Patient average is lower than control average
B10	L-Isoleucine	1.96232	2.00327	0.469132	0.494908	Patient average is lower than control average
G10	Glu-Asp	2.22271	2.27909	0.730138	0.761883	Patient average is lower than control average
B11	L-Leucine	1.65645	1.65515	0.766955	0.791695	Patient average is higher than control average
E10	Arg-Gln	2.40889	2.33445	0.781837	0.798472	Patient average is higher than control average
C09	L-Tryptophan	1.40257	1.39353	0.81938	0.828005	Patient average is higher than control average
H10	Gly-Asn	1.1203	1.09133	0.880285	0.880285	Patient average is higher than control average

## Sheet: PM3
well	substrate	Patient Average	Control Average	P value	Adj_p-value_BH	Note
A08	Gly-Lys	1.02114	1.2696	0.000153914	0.0128623	Patient average is lower than control average
B03	Gly-Tyr	1.43512	1.77492	0.000801509	0.0128623	Patient average is lower than control average
D04	Ile-Pro	1.22677	1.45479	0.00092167	0.0128623	Patient average is lower than control average
D05	Ile-Ser	1.03922	1.24284	0.000708466	0.0128623	Patient average is lower than control average
D06	Ile-Trp	2.10761	2.49685	0.000937874	0.0128623	Patient average is lower than control average
F10	Lys-Phe	1.8463	2.25281	0.000937812	0.0128623	Patient average is lower than control average
H04	Met-Pro	2.30518	2.7586	0.000592848	0.0128623	Patient average is lower than control average
B01	Gly-Thr	1.2172	1.47297	0.00111434	0.013372	Patient average is lower than control average
E11	Leu-Tyr	1.76594	2.03908	0.00272119	0.029026	Patient average is lower than control average
A03	NegativeControl	1.36057	1.60511	0.00339386	0.0320982	Patient average is lower than control average
D03	Ile-Phe	1.25826	1.47773	0.00434663	0.0320982	Patient average is lower than control average
D07	Ile-Tyr	1.70402	1.99644	0.00372653	0.0320982	Patient average is lower than control average
F02	Lys-Arg	1.97427	2.30279	0.00434663	0.0320982	Patient average is lower than control average
A07	Gly-Leu	1.76093	2.06639	0.00680764	0.0343189	Patient average is lower than control average
A10	Gly-Phe	1.31916	1.55795	0.00587498	0.0343189	Patient average is lower than control average
B02	Gly-Trp	1.45172	1.65583	0.00857973	0.0343189	Patient average is lower than control average
C06	Ile-Ala	1.20331	1.3979	0.00641987	0.0343189	Patient average is lower than control average
E04	Leu-Ile	2.26346	2.60526	0.00857973	0.0343189	Patient average is lower than control average
F08	Lys-Lys	1.36298	1.5497	0.00857973	0.0343189	Patient average is lower than control average
F09	Lys-Met	2.80259	3.18048	0.00641957	0.0343189	Patient average is lower than control average
G03	Lys-Tyr	2.82432	3.33028	0.00623338	0.0343189	Patient average is lower than control average
G07	Met-Gln	3.85342	4.27844	0.00833773	0.0343189	Patient average is lower than control average
G08	Met-Glu	2.15574	2.47392	0.0070098	0.0343189	Patient average is lower than control average
G09	Met-Gly	1.81473	2.08228	0.00742968	0.0343189	Patient average is lower than control average
C03	His-Trp	1.21699	1.40528	0.0107529	0.0408202	Patient average is lower than control average
F01	Lys-Ala	1.13043	1.3062	0.0110555	0.0408202	Patient average is lower than control average
F03	Lys-Asp	2.17057	2.50601	0.0116863	0.0415513	Patient average is lower than control average
D08	Ile-Val	1.32116	1.51026	0.0126909	0.0420112	Patient average is lower than control average
G06	Met-Asp	1.97516	2.22755	0.0126909	0.0420112	Patient average is lower than control average
F04	Lys-Glu	1.6736	1.90304	0.0137711	0.0426461	Patient average is lower than control average
H11	Phe-Glu	1.70882	1.94637	0.0134024	0.0426461	Patient average is lower than control average
A11	Gly-Pro	1.20458	1.33975	0.0145352	0.0436055	Patient average is lower than control average
C01	His-Pro	1.52948	1.74404	0.0179802	0.0454254	Patient average is lower than control average
E08	Leu-Pro	1.42391	1.61461	0.0166124	0.0454254	Patient average is lower than control average
F06	Lys-Ile	2.32921	2.59975	0.0157527	0.0454254	Patient average is lower than control average
F11	Lys-Pro	1.97502	2.21825	0.0179809	0.0454254	Patient average is lower than control average
H03	Met-Phe	2.43552	2.76845	0.0166131	0.0454254	Patient average is lower than control average
H10	Phe-Asp	1.20803	1.37587	0.0170585	0.0454254	Patient average is lower than control average
H09	Phe-Ala	1.16902	1.32656	0.0189467	0.046638	Patient average is lower than control average
B07	His-Glu	1.42942	1.59912	0.0204776	0.0491462	Patient average is lower than control average
G04	Lys-Val	2.14017	2.44562	0.0210145	0.0492046	Patient average is lower than control average
B06	His-Asp	1.96635	2.21949	0.0215614	0.0492831	Patient average is lower than control average
G02	Lys-Trp	2.27632	2.50432	0.0221213	0.0493872	Patient average is lower than control average
H02	Met-Met	1.64613	1.85492	0.0244864	0.0534248	Patient average is lower than control average
E07	Leu-Phe	1.74674	1.96963	0.0267316	0.0570274	Patient average is lower than control average
C10	Ile-Gly	1.90141	2.11848	0.0284438	0.0593609	Patient average is lower than control average
A06	Gly-Ile	1.45119	1.63443	0.0291524	0.0595454	Patient average is lower than control average
F05	Lys-Gly	2.28951	2.59625	0.0298791	0.0597581	Patient average is lower than control average
B04	Gly-Val	1.75856	1.98447	0.032151	0.06173	Patient average is lower than control average
E02	Leu-Gly	1.7146	1.92797	0.032151	0.06173	Patient average is lower than control average
C07	Ile-Arg	2.12327	2.33941	0.0337459	0.0635218	Patient average is lower than control average
C08	Ile-Asn	1.84247	2.0258	0.0345685	0.0638187	Patient average is lower than control average
A01	NegativeControl	1.72766	1.95452	0.0389425	0.0655873	Patient average is lower than control average
A02	NegativeControl	1.61062	1.79614	0.0389425	0.0655873	Patient average is lower than control average
E03	Leu-His	1.50102	1.686	0.0380319	0.0655873	Patient average is lower than control average
F12	Lys-Ser	1.46068	1.63289	0.0362649	0.0655873	Patient average is lower than control average
G12	Met-Leu	2.03855	2.25386	0.0371384	0.0655873	Patient average is lower than control average
F07	Lys-Leu	1.23262	1.35186	0.0398715	0.0659942	Patient average is lower than control average
E12	Leu-Val	1.5984	1.72414	0.0427722	0.0695955	Patient average is lower than control average
C04	His-Tyr	1.9463	2.28342	0.0437767	0.0700428	Patient average is lower than control average
H01	Met-Lys	1.61596	1.83458	0.0448035	0.0705105	Patient average is lower than control average
C05	His-Val	1.47589	1.65145	0.0463787	0.0718122	Patient average is lower than control average
D01	Ile-Leu	1.27184	1.42566	0.0480027	0.0720041	Patient average is lower than control average
G05	Met-Arg	3.74314	4.11645	0.0480015	0.0720041	Patient average is lower than control average
A04	Gly-Gly	1.73447	1.92878	0.0502392	0.0730771	Patient average is lower than control average
C02	His-Ser	1.09649	1.24437	0.0502405	0.0730771	Patient average is lower than control average
D09	Leu-Ala	1.72641	1.92114	0.0537606	0.0770301	Patient average is lower than control average
A09	Gly-Met	1.43049	1.58567	0.0549788	0.0776171	Patient average is lower than control average
C12	Ile-Ile	1.44816	1.53736	0.0574828	0.0799761	Patient average is lower than control average
D12	Leu-Asp	1.97765	2.09861	0.0594236	0.0814952	Patient average is lower than control average
A12	Gly-Ser	1.41332	1.55253	0.065576	0.0850716	Patient average is lower than control average
E06	Leu-Met	1.36975	1.5191	0.065576	0.0850716	Patient average is lower than control average
H07	Met-Tyr	2.41078	2.66306	0.065576	0.0850716	Patient average is lower than control average
H08	Met-Val	1.64003	1.83142	0.0655745	0.0850716	Patient average is lower than control average
H05	Met-Thr	2.04576	2.22717	0.0745846	0.0954683	Patient average is lower than control average
E05	Leu-Leu	1.37065	1.51026	0.07618	0.0962274	Patient average is lower than control average
B08	His-Gly	2.03902	2.18475	0.0828406	0.103282	Patient average is lower than control average
A05	Gly-His	1.33813	1.48762	0.0845797	0.104098	Patient average is lower than control average
E09	Leu-Ser	1.41201	1.54448	0.0881428	0.105771	Patient average is lower than control average
G01	Lys-Thr	1.19849	1.31699	0.0881428	0.105771	Patient average is lower than control average
G11	Met-Ile	2.38562	2.56365	0.1057	0.125274	Patient average is lower than control average
B05	His-Ala	1.88992	2.07626	0.107809	0.126215	Patient average is lower than control average
H06	Met-Trp	1.74179	1.84788	0.115462	0.133546	Patient average is lower than control average
D02	Ile-Met	2.12885	2.28008	0.125921	0.14391	Patient average is lower than control average
B11	His-Lys	1.58132	1.70341	0.130803	0.14773	Patient average is lower than control average
C11	Ile-His	1.83463	1.93368	0.191249	0.213487	Patient average is lower than control average
E01	Leu-Glu	1.62479	1.74969	0.194568	0.214696	Patient average is lower than control average
B12	His-Met	2.17706	2.26698	0.272208	0.296955	Patient average is lower than control average
G10	Met-His	3.23961	3.38378	0.296234	0.319534	Patient average is lower than control average
D11	Leu-Asn	1.46769	1.51925	0.361046	0.385116	Patient average is lower than control average
E10	Leu-Trp	2.30805	2.36582	0.445607	0.470091	Patient average is lower than control average
B09	His-His	2.63695	2.54734	0.583011	0.608359	Patient average is lower than control average
B10	His-Leu	1.66136	1.67447	0.708336	0.731185	Patient average is lower than control average
D10	Leu-Arg	1.91531	1.88595	0.842113	0.858665	Patient average is higher than control average
H12	D-(+)-Glucose	6.58461	6.21361	0.84972	0.858665	Patient average is higher than control average
C09	Ile-Gln	2.01497	1.93146	0.868799	0.868799	Patient average is higher than control average

## Sheet: PM4
well	substrate	Patient Average	Control Average	P value	Adj_p-value_BH	Note
A08	Phe-Pro	1.53805	1.98147	2.87649e-05	0.00128	Patient average is lower than control average
B09	Pro-lle	2.12503	2.75546	4.21113e-05	0.00128	Patient average is lower than control average
E10	Trp-Glu	2.18491	2.81419	1.86728e-05	0.00128	Patient average is lower than control average
C04	Pro-Tyr	2.41993	3.0993	6.37685e-05	0.00144	Patient average is lower than control average
A05	Phe-Ile	1.23851	1.53744	9.96141e-05	0.00192	Patient average is lower than control average
F09	Tyr-Glu	3.16175	3.93895	0.000142332	0.00224	Patient average is lower than control average
A04	Phe-Gly	1.24074	1.67354	0.000172998	0.00233143	Patient average is lower than control average
F02	Trp-Phe	2.36659	2.79307	0.000244411	0.00288	Patient average is lower than control average
G05	Tyr-Tyr	2.00154	2.4495	0.000284323	0.00298667	Patient average is lower than control average
A03	NegativeControl	1.28921	1.56256	0.000460287	0.00401455	Patient average is lower than control average
F04	Trp-Trp	1.68605	2.05181	0.000427826	0.00401455	Patient average is lower than control average
A09	Phe-Ser	1.36866	1.66518	0.000592891	0.00472	Patient average is lower than control average
C03	Pro-Trp	2.09033	2.53919	0.000708466	0.00486857	Patient average is lower than control average
D03	Ser-Phe	1.31724	1.61915	0.000659956	0.00486857	Patient average is lower than control average
C05	Pro-Val	2.20034	2.68602	0.00123446	0.00682667	Patient average is lower than control average
D04	Ser-Pro	1.92618	2.30975	0.00119307	0.00682667	Patient average is lower than control average
E11	Trp-Gly	1.92529	2.23646	0.00107669	0.00682667	Patient average is lower than control average
H07	Val-Phe	1.9485	2.38184	0.00127709	0.00682667	Patient average is lower than control average
C08	Ser-Asp	1.68192	2.00208	0.00136645	0.00692211	Patient average is lower than control average
A11	Phe-Tyr	2.00807	2.37651	0.00151135	0.007248	Patient average is lower than control average
A06	Phe-Met	1.53291	1.80655	0.00196971	0.00900571	Patient average is lower than control average
D06	Ser-Tyr	1.65481	1.9946	0.00213709	0.00933818	Patient average is lower than control average
F08	Tyr-Gln	2.00334	2.36675	0.00255266	0.0106435	Patient average is lower than control average
F11	Tyr-His	2.33108	2.78003	0.00280921	0.011136	Patient average is lower than control average
G06	Tyr-Val	1.39785	1.64272	0.00289983	0.011136	Patient average is lower than control average
G03	Tyr-Phe	2.50376	2.95659	0.00350168	0.0129231	Patient average is lower than control average
H08	Val-Pro	1.31622	1.57821	0.00408815	0.0145422	Patient average is lower than control average
D11	Thr-Glu	1.91469	2.20522	0.00490849	0.015712	Patient average is lower than control average
F05	Trp-Tyr	1.99578	2.28605	0.00461983	0.015712	Patient average is lower than control average
F06	Trp-Val	2.30555	2.63536	0.00490849	0.015712	Patient average is lower than control average
B02	Pro-Arg	2.20192	2.55388	0.00521312	0.0161342	Patient average is lower than control average
E04	Thr-Phe	2.29416	2.67693	0.00570284	0.0171	Patient average is lower than control average
C02	Pro-Ser	1.14552	1.36697	0.00605179	0.0175906	Patient average is lower than control average
D02	Ser-Met	2.28724	2.63716	0.00623338	0.0175906	Patient average is lower than control average
H03	Val-Ile	1.86902	2.19839	0.00661135	0.0181303	Patient average is lower than control average
B06	Pro-Gln	4.49512	5.27654	0.00680796	0.01816	Patient average is lower than control average
D10	Thr-Asp	2.20736	2.53824	0.0070098	0.0181881	Patient average is lower than control average
H05	Val-Lys	1.71203	2.04501	0.007217	0.01824	Patient average is lower than control average
B07	Pro-Gly	2.56116	2.99537	0.00787199	0.0189659	Patient average is lower than control average
F10	Tyr-Gly	2.42131	2.80775	0.00810186	0.0189659	Patient average is lower than control average
H10	Val-Tyr	1.24728	1.50908	0.00810186	0.0189659	Patient average is lower than control average
A01	NegativeControl	1.54141	1.77059	0.008337	0.0190629	Patient average is lower than control average
B03	Pro-Asn	2.30225	2.6497	0.00908263	0.0202716	Patient average is lower than control average
A02	NegativeControl	1.5127	1.72545	0.00961128	0.0209673	Patient average is lower than control average
E01	Thr-Gly	1.3413	1.56691	0.0104568	0.0223147	Patient average is lower than control average
E05	Thr-Pro	2.16598	2.51384	0.0116863	0.0238774	Patient average is lower than control average
F03	Trp-Ser	2.17024	2.44407	0.0116863	0.0238774	Patient average is lower than control average
D01	Ser-Leu	1.38186	1.59825	0.0137711	0.02754	Patient average is lower than control average
A07	Phe-Phe	1.5008	1.72547	0.0141489	0.0277224	Patient average is lower than control average
E06	Thr-Ser	1.4335	1.63921	0.0166131	0.0318912	Patient average is lower than control average
B01	Pro-Ala	1.75568	2.05006	0.0182169	0.0342965	Patient average is lower than control average
C09	Ser-Glu	2.07847	2.37261	0.0210152	0.0388062	Patient average is lower than control average
D05	Ser-Ser	1.17799	1.32086	0.0215614	0.0390521	Patient average is lower than control average
F12	Tyr-Ile	1.84746	2.04388	0.0221213	0.0393244	Patient average is lower than control average
D07	Ser-Val	2.24221	2.53904	0.0226932	0.0396044	Patient average is lower than control average
F07	Tyr-Ala	1.77686	2.05854	0.0251108	0.0430457	Patient average is lower than control average
B05	Pro-Glu	1.6145	1.8483	0.0277482	0.0451525	Patient average is lower than control average
E09	Trp-Asp	2.73555	3.08431	0.0270665	0.0451525	Patient average is lower than control average
G11	Val-Glu	2.18103	2.42679	0.0277482	0.0451525	Patient average is lower than control average
C01	Pro-Pro	1.46573	1.67244	0.0284429	0.045504	Patient average is lower than control average
B08	Pro-Hyp	2.30215	2.58	0.0291533	0.0458754	Patient average is lower than control average
B04	Pro-Asp	2.84148	3.21446	0.02988	0.0462658	Patient average is lower than control average
C06	Ser-Ala	1.22889	1.38653	0.0371395	0.0532155	Patient average is lower than control average
C07	Ser-Asn	1.8454	2.06207	0.0366989	0.0532155	Patient average is lower than control average
C11	Ser-Gly	1.35747	1.54637	0.035408	0.0532155	Patient average is lower than control average
E12	Trp-Leu	1.46998	1.61515	0.0371395	0.0532155	Patient average is lower than control average
H04	Val-Leu	1.80965	2.0956	0.0371395	0.0532155	Patient average is lower than control average
G01	Tyr-Leu	2.01192	2.25598	0.0380319	0.0536894	Patient average is lower than control average
B12	Pro-Phe	1.88127	2.08159	0.0469144	0.0643337	Patient average is lower than control average
H09	Val-Ser	1.52346	1.73537	0.0463787	0.0643337	Patient average is lower than control average
D08	Thr-Ala	2.31098	2.54414	0.0491109	0.0664023	Patient average is lower than control average
D12	Thr-Gln	3.08623	3.30579	0.0537606	0.0706981	Patient average is lower than control average
E07	Trp-Ala	1.81198	1.98723	0.0537606	0.0706981	Patient average is lower than control average
E03	Thr-Met	3.35185	3.70177	0.0587721	0.0762422	Patient average is lower than control average
H02	Val-His	2.00092	2.25171	0.065576	0.0839424	Patient average is lower than control average
B10	Pro-Leu	1.86952	2.03842	0.0730165	0.0922358	Patient average is lower than control average
E02	Thr-Leu	2.82992	3.1057	0.0828423	0.103281	Patient average is lower than control average
F01	Trp-Lys	1.70732	1.86121	0.0845797	0.104098	Patient average is lower than control average
H06	Val-Met	2.49518	2.75944	0.0899692	0.109331	Patient average is lower than control average
B11	Pro-Lys	2.26815	2.45649	0.0937133	0.111064	Patient average is lower than control average
G09	Val-Asn	1.78423	1.96928	0.0937133	0.111064	Patient average is lower than control average
G08	Val-Arg	1.70294	1.86102	0.0995628	0.116558	Patient average is lower than control average
G07	Val-Ala	1.961	2.11737	0.101576	0.11749	Patient average is lower than control average
C12	Ser-His	1.68364	1.84025	0.112131	0.128149	Patient average is lower than control average
H11	Val-Val	1.3309	1.48928	0.114343	0.129137	Patient average is lower than control average
G10	Val-Asp	2.06429	2.25955	0.116591	0.130147	Patient average is lower than control average
G02	Tyr-Lys	2.06186	2.23307	0.120023	0.132436	Patient average is lower than control average
E08	Trp-Arg	1.31452	1.42902	0.158855	0.173291	Patient average is lower than control average
A10	Phe-Trp	1.75013	1.83946	0.187969	0.202754	Patient average is lower than control average
G12	Val-Gln	2.98684	3.09658	0.226384	0.241472	Patient average is lower than control average
A12	Phe-Val	1.37417	1.43885	0.257637	0.268842	Patient average is lower than control average
C10	Ser-Gln	3.43415	3.62115	0.257637	0.268842	Patient average is lower than control average
H12	D-(+)-Glucose	4.89832	5.09376	0.330241	0.340893	Patient average is lower than control average
D09	Thr-Arg	1.2476	1.2969	0.469132	0.479111	Patient average is lower than control average
H01	Val-Gly	1.16595	1.24192	0.487214	0.492339	Patient average is lower than control average
G04	Tyr-Trp	2.05513	2.08071	0.603173	0.60317	Patient average is lower than control average
